# Supplementary material for: Disentangling thermal stress responses in a reef-calcifier and its photosymbionts by shotgun proteomics
Source: Sci Rep. 2018 Feb 23;8:3524. doi: 10.1038/s41598-018-21875-z (PMC5824892; doi:10.1038/s41598-018-21875-z)
Supplement: Supplementary file 2 — Table S3 [file 41598_2018_21875_MOESM2_ESM.xlsx]

## Sheet: Concatenated database homology 
Disentangling thermal stress responses in a reef-calcifier and its photosymbionts by shotgun proteomics
Marleen Stuhr, Bernhard Blank-Landeshammer, Claire E. Reymond, Laxmikanth Kollipara, Albert Sickmann, Michal Kucera, Hildegard Westphal						Start (T0)			Control (T1)			Single stress event (T2)			Episodic stres events (T3)			Chronic stress (T4)			Averages					control = T1 vs. single = T2, episodic = T3, chronic = T4 treatments													start = T0 vs. control = T1, single = T2, episodic = T3, chronic = T4 treatments
Bremen, 2017						T0.1	T0.2	T0.3	T1.1	T1.2	T1.3	T2.1	T2.2	T2.3	T3.1	T3.2	T3.3	T4.1	T4.2	T4.3	Start	Control	Single	Episodic	Chronic	ratio			log2(ratio)				p-value			Regulation:p.Anova≤0.05, Tukey's HSP p-value≤0.05 / log2-FC>1			ratio				log2(ratio)					p-value
Accession	Description 1	Description 2	Description 3	Cluster	Unique peptides	NA_t0_qExHF01_02715	NA_t0_qExHF01_02720	NA_t0_qExHF01_02727	NA_H1_qExHF01_02718	NA_H1_qExHF01_02721	NA_H1_qExHF01_02726	NA_H2_qExHF01_02716	NA_H2_qExHF01_02725	NA_H2_qExHF01_02729	NA_H3_qExHF01_02719	NA_H3_qExHF01_02722	NA_H3_qExHF01_02728	NA_H4_qExHF01_02717	NA_H4_qExHF01_02724	NA_H4_qExHF01_02730	AvT0	AvT1	AvT2	AvT3	AvT4	ratioT2T1	ratioT3T1	ratioT4T1	log2FCT2	log2FCT3	log2FCT4	p.Anova	p.T2H1	p.T3T1	p.T4T1	T2/T1	T3/T1	T4/T1	ratioH1:t0	ratioH2:t0	ratioH3:t0	ratioH4:t0	log2FC_H1:t0	log2FC_H2:t0	log2FC_H3:t0	log2FCH4	p.Anova	p.H1:t0	p.H2:t0
B7FQQ8|B7FQQ8_PHATC-X6P5S7|X6P5S7_RETFI(71.17%)-EV435532_2(82.21%)	B7FQQ8|B7FQQ8_PHATC Predicted protein OS=Phaeodactylum tricornutum (strain CCAP 1055/1) GN=PHATRDRAFT_24978 PE=3 SV=1	X6P5S7|X6P5S7_RETFI Vacuolar ATP synthase subunit B OS=Reticulomyxa filosa GN=RFI_04144 PE=3 SV=1	EV435532_2 35279_627 Quinqueloculina sp. cDNA library Quinqueloculina sp. cDNA clone 35279_627, mRNA sequence	357	13	69216.6	74967.2	68886.2	104850	90905.7	109325	121532	99604.7	82543.2	129377	140860	124688	180879	180815	128631	71023.3	101693	101227	131641	163442	0.99541	1.29449	1.6072	-0.00663777	0.372386	0.68455	0.0114349	0.999989	0.29073	0.0173656	0	0	0	1.43183	1.42526	1.85349	2.30124	0.517862	0.511224	0.890248	1.20241	0.000644552	0.256155	0.268038
B7FX87|B7FX87_PHATC-X6MU35|X6MU35_RETFI(75.36%)-EV435790_3(79.70%)-B8CAA1|B8CAA1_THAPS(93.32%)	B7FX87|B7FX87_PHATC Predicted protein OS=Phaeodactylum tricornutum (strain CCAP 1055/1) GN=PHATRDRAFT_11735 PE=3 SV=1	X6MU35|X6MU35_RETFI 26S protease regulatory subunit 6b OS=Reticulomyxa filosa GN=RFI_19840 PE=3 SV=1	EV435790_3 37496_1031 Quinqueloculina sp. cDNA library Quinqueloculina sp. cDNA clone 37496_1031, mRNA sequence	532	12	133406	102001	121377	119314	138962	109461	104676	115055	97870.4	126166	158112	146620	121270	130468	121262	118928	122579	105867	143633	124333	0.863667	1.17176	1.01431	-0.211453	0.228675	0.020502	0.0329276	0.390075	0.224976	0.997868	0	0	0	1.0307	0.89018	1.20773	1.04545	0.0436221	-0.167831	0.272297	0.0641241	0.0577624	0.996447	0.734066
B7GBQ6|B7GBQ6_PHATC-X6LS36|X6LS36_RETFI(72.53%)	B7GBK3|B7GBK3_PHATC Predicted protein OS=Phaeodactylum tricornutum (strain CCAP 1055/1) GN=PHATRDRAFT_49816 PE=4 SV=1			421	2	160941	110272	169020	129973	164428	79159.2	100265	105074	93843.8	164629	121676	273237	262577	194373	220064	146744	124520	99727.6	186514	225671	0.800895	1.49786	1.81233	-0.320315	0.582904	0.857843	0.0433732	0.917971	0.436463	0.11875	0	0	0	0.848553	0.679602	1.27101	1.53786	-0.236923	-0.557239	0.345981	0.62092	0.0426044	0.971342	0.710279
EV435371_6-B7FR50|B7FR50_PHATC(81.52%)-X6LQP7|X6LQP7_RETFI(89.30%)	EV435361_1 35037_443 Quinqueloculina sp. cDNA library Quinqueloculina sp. cDNA clone 35037_443, mRNA sequence		X6LQP7|X6LQP7_RETFI Uncharacterized protein OS=Reticulomyxa filosa GN=RFI_34341 PE=3 SV=1	1004	30	848143	1.06143e+06	883074	629359	638824	891545	614645	606439	666405	698133	681237	654836	1.27928e+06	1.20963e+06	1.10894e+06	930881	719909	629163	678069	1.19928e+06	0.873948	0.941881	1.66588	-0.194381	-0.0863832	0.736287	0.000153237	0.608464	0.934675	0.000715166	0	0	0	0.773363	0.675879	0.728416	1.28833	-0.370782	-0.565163	-0.457166	0.365505	0.000117938	0.114428	0.0184306
K0RGH9|K0RGH9_THAOC-EV435468_3(70.30%)-B7FQ84|B7FQ84_PHATC(91.73%)-B8C635|B8C635_THAPS(92.80%)	K0RFN8|K0RFN8_THAOC Uncharacterized protein OS=Thalassiosira oceanica GN=THAOC_33528 PE=3 SV=1	B5Y531|B5Y531_PHATC Predicted protein OS=Phaeodactylum tricornutum (strain CCAP 1055/1) GN=PHATR_25743 PE=3 SV=1	B7FQ84|B7FQ84_PHATC Protein heat shock protein Hsp70 OS=Phaeodactylum tricornutum (strain CCAP 1055/1) GN=HSP70A PE=3 SV=1	232	41	456780	338341	446647	425243	437613	263106	378025	421162	307274	502567	467085	781714	1.00009e+06	991391	1.06448e+06	413923	375321	368821	583789	1.01865e+06	0.982681	1.55544	2.71408	-0.0252047	0.637323	1.44046	0.000195633	0.99983	0.14767	0.000316071	0	0	1	0.906741	0.891038	1.41038	2.46097	-0.141237	-0.166442	0.496086	1.29923	4.57793e-05	0.987484	0.977859
X6P828|X6P828_RETFI	X6P7L4|X6P7L4_RETFI Translation elongation factor EF-1, subunit alpha OS=Reticulomyxa filosa GN=RFI_02906 PE=4 SV=1	B5A4Q0|B5A4Q0_RETFI Translation elongation factor 1A-like (Fragment) OS=Reticulomyxa filosa PE=2 SV=1		689	1	5256.21	2473.37	13770.1	73100	55898.7	40458.9	56330.9	57236.4	38094.3	58541.9	61496.2	85113.7	91151.1	114841	107344	7166.57	56485.9	50553.8	68383.9	104445	0.894982	1.21064	1.84905	-0.160069	0.275768	0.886784	0.00526679	0.948426	0.716004	0.0110094	0	0	0	7.88186	7.05412	9.54207	14.5739	2.97854	2.81847	3.2543	3.86532	4.38098e-05	0.00473091	0.0111951
B8C6T5|B8C6T5_THAPS	B8C6Q4|B8C6Q4_THAPS Uncharacterized protein OS=Thalassiosira pseudonana GN=THAPSDRAFT_7506 PE=4 SV=1			43	1	43484.8	63654.4	58823.7	9917.22	8466.83	18110.6	5565.25	11956.1	6280.36	14204	5707.96	16493.6	10313.4	11950.2	13472.4	55321	12164.9	7933.9	12135.2	11912	0.652196	0.997558	0.979212	-0.616622	-0.00352715	-0.0303061	0.580588	0.641373	1	0.999854	0	0	0	0.219897	0.143416	0.21936	0.215326	-2.1851	-2.80172	-2.18863	-2.21541	1.11621e-05	4.33669e-05	1.88019e-05
B7GBK3|B7GBK3_PHATC	B7GBJ7|B7GBJ7_PHATC Predicted protein OS=Phaeodactylum tricornutum (strain CCAP 1055/1) GN=PHATRDRAFT_49814 PE=4 SV=1			816	1	4.03536e+06	6.08956e+06	4.36332e+06	672790	751382	1.28958e+06	1.02147e+06	814316	1.13375e+06	891717	734581	376151	1.16349e+06	1.18524e+06	431480	4.82941e+06	904585	989848	667483	926737	1.09426	0.737889	1.02449	0.129951	-0.438525	0.0349048	0.627972	0.986307	0.792049	0.999747	0	0	0	0.187307	0.204962	0.138212	0.191894	-2.41652	-2.28657	-2.85504	-2.38162	1.68237e-05	5.439e-05	6.59385e-05
B7FTR4|B7FTR4_PHATC	B7FTR4|B7FTR4_PHATC Predicted protein OS=Phaeodactylum tricornutum (strain CCAP 1055/1) GN=PHATRDRAFT_44334 PE=4 SV=1			369	1	60209.1	94754.3	75521.3	305272	392114	225336	412998	359778	360605	442566	183869	317444	205685	180243	322908	76828.3	307574	377794	314626	236279	1.2283	1.02293	0.7682	0.296663	0.032704	-0.380445	0.333093	0.761127	0.999621	0.75311	0	0	0	4.0034	4.91738	4.09519	3.07541	2.00123	2.29789	2.03393	1.62078	0.0076431	0.0306778	0.0058305
A0T0J6|A0T0J6_PHATC	A0T0J6|A0T0J6_PHATC Protein translocase subunit SecY OS=Phaeodactylum tricornutum (strain CCAP 1055/1) GN=secY PE=3 SV=1			484	1	94560.3	34329.2	82684.2	18526.3	11251.3	14715.6	14607.1	36178.3	35313.5	26915.9	32379	68429.3	12255.2	10901.7	22282.7	70524.6	14831.1	28699.6	42574.7	15146.6	1.9351	2.87064	1.02127	0.952409	1.52137	0.0303666	0.0985964	0.601621	0.125242	0.99999	0	0	0	0.210297	0.406945	0.603686	0.21477	-2.2495	-1.29709	-0.728129	-2.21914	0.0217424	0.0277936	0.113821
X6MGU0|X6MGU0_RETFI	X6MFR4|X6MFR4_RETFI Uncharacterized protein OS=Reticulomyxa filosa GN=RFI_24870 PE=4 SV=1			989	1	37957.1	11367.2	8929.13	58242	83125.2	108145	75730.7	59208	62087.7	36467.8	25403	31732.5	17056.5	40241.5	15905.4	19417.8	83170.8	65675.4	31201.1	24401.1	0.789646	0.375145	0.293386	-0.340723	-1.41448	-1.76913	0.00412324	0.525885	0.0128098	0.00632437	0	1	1	4.28322	3.38223	1.60683	1.25664	2.0987	1.75797	0.684217	0.329567	0.00158221	0.00336526	0.0269551
B5Y4S2|B5Y4S2_PHATC	B5Y4S2|B5Y4S2_PHATC Predicted protein OS=Phaeodactylum tricornutum (strain CCAP 1055/1) GN=PHATR_33251 PE=4 SV=1			208	1	1203.17	3065.1	2514.66	41684.9	86053.8	28605.3	29569.1	42041.4	6268.11	6789.36	2860.83	7437.55	856.422	5125.07	1622.76	2260.98	52114.7	25959.5	5695.91	2534.75	0.498123	0.109296	0.048638	-1.00543	-3.19369	-4.36177	0.0302417	0.334008	0.0488448	0.0359343	0	1	1	23.0496	11.4816	2.51923	1.12109	4.52667	3.52125	1.33298	0.164899	0.0124725	0.0205917	0.405871
X6NAC8|X6NAC8_RETFI	X6NAB6|X6NAB6_RETFI Uncharacterized protein OS=Reticulomyxa filosa GN=RFI_13939 PE=3 SV=1	X6MBM3|X6MBM3_RETFI RNA helicase-1 (Fragment) OS=Reticulomyxa filosa GN=RFI_26945 PE=4 SV=1		422	1	39544.2	30457.7	35289.4	231534	168628	107465	126600	138215	162867	137733	189011	47764.2	49883.1	50934.9	55770.3	35097.1	169209	142560	124836	52196.1	0.842511	0.737764	0.308471	-0.247233	-0.438769	-1.69679	0.0818565	0.903173	0.684888	0.0694016	0	0	0	4.82117	4.06188	3.55688	1.48719	2.26938	2.02215	1.83061	0.572589	0.0135034	0.0226665	0.0730536
X6NXW3|X6NXW3_RETFI	X6NXG6|X6NXG6_RETFI Rab2/RabB-family small GTPase OS=Reticulomyxa filosa GN=RFI_07163 PE=3 SV=1			755	1	174741	158849	211403	28233.5	50543.2	24415.9	68506.4	55724.3	45286	74063.9	137260	156036	89967.3	33505.3	158016	181664	34397.5	56505.6	122453	93829.6	1.64272	3.55994	2.7278	0.716088	1.83185	1.44774	0.093717	0.89607	0.0921128	0.311838	0	0	0	0.189347	0.311044	0.674064	0.5165	-2.4009	-1.68481	-0.569042	-0.95316	0.00489197	0.00442116	0.0131165
X6PEU1|X6PEU1_RETFI	X6PEB5|X6PEB5_RETFI Cystathionine gamma-lyase OS=Reticulomyxa filosa GN=RFI_00216 PE=3 SV=1			1131	1	1986.04	0	3932.85	29687.7	40097.8	16489.3	22851.9	23026.9	11589.5	10520.9	23113.6	4389.41	8951.47	11334.1	12306.6	1972.96	28758.3	19156.1	12674.6	10864	0.666108	0.44073	0.377771	-0.586171	-1.18203	-1.40442	0.106143	0.525843	0.161587	0.111551	0	0	0	14.5762	9.70932	6.42416	5.50646	3.86554	3.27937	2.68351	2.46112	0.0147255	0.00944946	0.105214
B8C8L2|B8C8L2_THAPS	B8C889|B8C889_THAPS Uncharacterized protein OS=Thalassiosira pseudonana GN=THAPSDRAFT_8044 PE=4 SV=1			969	1	80680.7	169671	111226	37451.8	22571.5	14958.3	82204.8	65070.7	13077.4	66840.3	55790.8	76960.4	44903.8	47376.5	24319	120526	24993.8	53451	66530.5	38866.4	2.13856	2.66188	1.55504	1.09664	1.41244	0.636951	0.156128	0.38711	0.14048	0.841603	0	0	0	0.207373	0.443481	0.552001	0.322473	-2.2697	-1.17306	-0.857257	-1.63275	0.0138077	0.0109939	0.0781688
B7S3W8|B7S3W8_PHATC	B7S3Q2|B7S3Q2_PHATC 2-phosphoglycolate phosphatase OS=Phaeodactylum tricornutum (strain CCAP 1055/1) GN=PGP PE=4 SV=1			428	1	30962.3	57083.3	54548.9	10339.3	5501.92	19572.4	30221.9	21561.9	11483.9	27170.1	17318.1	17344	22972.3	13496.5	10630.2	47531.5	11804.6	21089.3	20610.7	15699.7	1.78654	1.746	1.32997	0.837165	0.804052	0.41139	0.407166	0.450536	0.491544	0.911352	0	0	0	0.248352	0.44369	0.433623	0.3303	-2.00954	-1.17238	-1.20549	-1.59815	0.00580422	0.0052796	0.0344393
A0T0X3|RK4_THAPS	A0T0X3|RK4_THAPS 50S ribosomal protein L4, chloroplastic OS=Thalassiosira pseudonana GN=rpl4 PE=3 SV=1			947	3	245797	132923	145279	48398.2	42555.5	68812.2	52705.6	34720.7	29742.4	49652.7	12145.1	27433.7	24833.5	19934.8	26628.7	174666	53255.3	39056.2	29743.8	23799	0.733377	0.558514	0.446885	-0.447372	-0.840335	-1.16202	0.107906	0.581557	0.210813	0.0987663	0	0	0	0.304897	0.223605	0.170289	0.136254	-1.71361	-2.16098	-2.55394	-2.87563	0.000559969	0.00415651	0.0018514
X6MCA6|X6MCA6_RETFI	X6MC81|X6MC81_RETFI Amidohydrolase OS=Reticulomyxa filosa GN=RFI_26329 PE=4 SV=1			511	2	41053.6	20950.1	34549.8	115213	135666	110964	151118	183400	165561	113093	219834	245993	165224	148501	147598	32184.5	120614	166693	192973	153774	1.38203	1.59992	1.27493	0.466791	0.678003	0.350415	0.196167	0.468187	0.156135	0.701589	0	0	0	3.74759	5.17928	5.99585	4.7779	1.90596	2.37275	2.58396	2.25638	0.00138921	0.0543563	0.00423189
X6M7I8|X6M7I8_RETFI	X6M7H1|X6M7H1_RETFI Annexin VI isoform 1 (Fragment) OS=Reticulomyxa filosa GN=RFI_27765 PE=4 SV=1			6	1	521308	253759	554616	21267.6	371441	160925	21846.3	45878.2	23481.4	46461.5	13442.9	48617.4	62043.5	166009	36721.4	443228	184544	30402	36173.9	88257.9	0.164741	0.196018	0.478248	-2.60173	-2.35094	-1.06417	0.247143	0.270701	0.297551	0.622743	0	0	0	0.416365	0.0685922	0.0816148	0.199125	-1.26408	-3.86581	-3.61502	-2.32825	0.0060114	0.104769	0.00803787
GAUA01004283.1_1	GAUA01003960.1_1 TSA: Hemiaulus sinensis hemi75655_c0_seq1 transcribed RNA sequence			1195	1	109207	47881.3	48965.5	25359	29506.4	0	14808.8	9843.81	6912.12	7516.66	5884.32	11618.6	6884.58	7505.23	16786.2	68684.5	18288.4	10521.6	8339.87	10392	0.575314	0.456019	0.568227	-0.79758	-1.13284	-0.81546	0.556024	0.710737	0.542215	0.700801	0	0	0	0.266267	0.153187	0.121423	0.1513	-1.90905	-2.70663	-3.04189	-2.72451	0.00797323	0.0353576	0.0153453
EV435360_1	EV435352_4 35028_434 Quinqueloculina sp. cDNA library Quinqueloculina sp. cDNA clone 35028_434, mRNA sequence			1005	2	678620	684491	747165	3.72913e+06	2.43778e+06	1.98295e+06	2.93269e+06	4.20594e+06	2.29821e+06	3.29457e+06	3.44991e+06	3.54448e+06	1.2557e+06	694205	1.43513e+06	703425	2.71662e+06	3.14561e+06	3.42965e+06	1.12834e+06	1.15791	1.26247	0.415349	0.211529	0.336251	-1.26761	0.0150432	0.871543	0.611551	0.0881584	0	0	0	3.86199	4.47185	4.87565	1.60407	1.94934	2.16087	2.28559	0.681737	0.000847469	0.017567	0.00496971
X6MIL7|X6MIL7_RETFI	X6MIB3|X6MIB3_RETFI Uncharacterized protein OS=Reticulomyxa filosa GN=RFI_23619 PE=4 SV=1			272	1	71597.2	50374.4	86449.3	35111.6	35986.9	22769.9	14262.1	10283.9	15909.5	8537.27	13617.4	18081.5	15730.7	44097.2	15956.7	69473.6	31289.5	13485.2	13412.1	25261.5	0.430981	0.428644	0.807348	-1.2143	-1.22215	-0.308737	0.115768	0.171189	0.168967	0.858348	0	0	0	0.450379	0.194105	0.193052	0.363613	-1.15079	-2.36509	-2.37294	-1.45953	0.000858039	0.0164999	0.00113644
EV435361_1	EV435360_1 35036_442 Quinqueloculina sp. cDNA library Quinqueloculina sp. cDNA clone 35036_442, mRNA sequence			907	1	9899.79	5779.35	13134.9	32235.2	20393.9	29649.8	35048.4	56106.5	43446.1	22796.5	47243.6	47429.6	30045.8	23885	29864.3	9604.69	27426.3	44867	39156.6	27931.7	1.63591	1.4277	1.01843	0.710095	0.513696	0.026344	0.139588	0.192486	0.477131	0.999893	0	0	0	2.85551	4.67136	4.07682	2.90813	1.51375	2.22384	2.02744	1.54009	0.00519935	0.163749	0.00397043
A0T0B6|A0T0B6_PHATC	A0T0B6|A0T0B6_PHATC Preprotein translocase SecG subunit OS=Phaeodactylum tricornutum (strain CCAP 1055/1) GN=secG PE=4 SV=1			1197	1	227434	67298.7	198095	50817.3	87829	36097.8	36115.1	36186.4	50056.6	59252.3	14858.7	32800.5	53136.9	79063.3	45489.4	164276	58248	40786	35637.1	59229.9	0.700213	0.611817	1.01686	-0.514134	-0.708827	0.0241157	0.40404	0.713257	0.53726	0.999914	0	0	0	0.354575	0.248278	0.216935	0.360552	-1.49584	-2.00997	-2.20467	-1.47172	0.0211258	0.0686661	0.031215
B7GAZ5|B7GAZ5_PHATC	B7GAZ5|B7GAZ5_PHATC Ferredoxin-dependent glutamate synthase, fusion of large and small subunits OS=Phaeodactylum tricornutum (strain CCAP 1055/1) GN=GltX PE=4 SV=1			29	1	181095	184234	55093.5	42055	32820.3	39029.3	52502.1	29819.4	16053.1	53728.5	15759.9	27248.5	49498.7	60520	14795.1	140141	37968.2	32791.5	32245.6	41604.6	0.863658	0.84928	1.09578	-0.211468	-0.235687	0.131952	0.905662	0.984168	0.978903	0.994337	0	0	0	0.270929	0.23399	0.230094	0.296877	-1.88402	-2.09548	-2.1197	-1.75206	0.0195897	0.0416266	0.0318362
X6P8P0|X6P8P0_RETFI	X6P8M6|X6P8M6_RETFI Uncharacterized protein OS=Reticulomyxa filosa GN=RFI_03087 PE=4 SV=1			1010	1	30199.4	22112.5	12628.5	44464.5	49416.4	99196.4	141088	85108.6	190836	59822.5	18759	49471.3	146715	139657	92082.3	21646.8	64359.1	139011	42684.3	126151	2.15993	0.66322	1.96012	1.11098	-0.59244	0.970939	0.0277351	0.12151	0.87554	0.222895	0	0	0	2.97315	6.42178	1.97185	5.82772	1.57199	2.68297	0.979552	2.54293	0.00406588	0.510832	0.00801312
A0T0N0|A0T0N0_THAPS	A0T0N0|A0T0N0_THAPS Ferredoxin OS=Thalassiosira pseudonana GN=petF PE=4 SV=1			1183	4	7.96449e+06	1.28108e+07	7.97576e+06	3.9047e+06	1.47073e+06	2.64023e+06	2.49537e+06	2.60399e+06	1.77105e+06	3.37554e+06	3.71002e+06	2.0759e+06	2.85156e+06	1.72298e+06	1.92935e+06	9.58368e+06	2.67188e+06	2.29014e+06	3.05382e+06	2.16796e+06	0.857124	1.14295	0.811399	-0.222424	0.192758	-0.301517	0.583017	0.941306	0.941228	0.878965	0	0	0	0.278795	0.238962	0.318648	0.226214	-1.84272	-2.06515	-1.64997	-2.14424	0.000396764	0.00123769	0.000812944
B8BVK6|B8BVK6_THAPS	B8BVD7|B8BVD7_THAPS Bifunctional fatty acid oxidation enzyme OS=Thalassiosira pseudonana GN=FAO1 PE=3 SV=1			743	1	112962	174110	88940.2	30736.1	80515.4	13680.2	16046.9	19292.5	3433.73	83024.4	1397.43	35131.3	30010.3	2211.06	41106.3	125337	41643.9	12924.4	39851	24442.6	0.310355	0.956948	0.586942	-1.68801	-0.0634879	-0.76871	0.599109	0.636006	0.99983	0.883706	0	0	0	0.332254	0.103117	0.31795	0.195014	-1.58964	-3.27765	-1.65313	-2.35835	0.0126243	0.0620485	0.011721
X6M983|X6M983_RETFI	X6M953|X6M953_RETFI Hydrogen-translocating pyrophosphatase (Fragment) OS=Reticulomyxa filosa GN=RFI_27191 PE=4 SV=1			568	1	289917	307489	223031	126400	111406	87214.1	78016.1	29006	73908.7	92318	65389.6	57555.7	137791	143389	94245.9	273479	108340	60310.3	71754.4	125142	0.556677	0.662309	1.15509	-0.845088	-0.594424	0.208002	0.0293587	0.131441	0.293809	0.815131	0	0	0	0.396154	0.22053	0.262376	0.457592	-1.33587	-2.18095	-1.93029	-1.12787	2.72558e-05	0.000277619	3.05839e-05
B5Y5F3|B5Y5F3_PHATC	B5Y5F3|B5Y5F3_PHATC Predicted protein OS=Phaeodactylum tricornutum (strain CCAP 1055/1) GN=PHATR_54197 PE=4 SV=1			614	1	375725	494607	386205	171875	130861	197259	123794	75911.8	89548.8	142462	105007	101723	153421	201480	102933	418846	166665	96418.1	116397	152611	0.578515	0.698391	0.915677	-0.789575	-0.517893	-0.127089	0.117672	0.131183	0.339074	0.955937	0	0	0	0.397915	0.230199	0.2779	0.364361	-1.32947	-2.11904	-1.84736	-1.45656	1.90185e-05	0.000200675	2.35504e-05
B7GCW6|B7GCW6_PHATC	B7GCR3|B7GCR3_PHATC Proteasome subunit alpha type (Fragment) OS=Phaeodactylum tricornutum (strain CCAP 1055/1) GN=PHATRDRAFT_5685 PE=3 SV=1			1198	1	208076	304712	129424	86732	109923	30429.1	55658.7	50336.1	45877.6	119803	10446.8	113640	113996	80661.6	218059	214071	75694.7	50624.1	81296.6	137572	0.668794	1.07401	1.81746	-0.580366	0.103003	0.861924	0.281398	0.93038	0.999082	0.494728	0	0	0	0.353597	0.236483	0.379765	0.642648	-1.49982	-2.08019	-1.39682	-0.637899	0.0491376	0.106408	0.0487347
B7GBU7|B7GBU7_PHATC	B7GBT9|B7GBT9_PHATC Predicted protein OS=Phaeodactylum tricornutum (strain CCAP 1055/1) GN=PHATRDRAFT_49764 PE=3 SV=1	GAUA01000279.1_1 TSA: Hemiaulus sinensis hemi107339_c0_seq1 transcribed RNA sequence		38	1	36237	49685.2	34683.6	236908	270491	88550.7	189167	286952	220856	165327	93646.6	301781	151496	223512	227460	40201.9	198650	232325	186918	200822	1.16952	0.940943	1.01094	0.225916	-0.0878201	0.0156907	0.905734	0.951125	0.99767	0.999985	0	0	0	4.94131	5.77896	4.64949	4.99534	2.30489	2.53081	2.21707	2.32058	0.0520547	0.115197	0.0469413
X6P3P2|X6P3P2_RETFI	X6P3M8|X6P3M8_RETFI Vacuolar protein sorting-like protein OS=Reticulomyxa filosa GN=RFI_04382 PE=3 SV=1			1135	1	114167	81122.7	104809	26581.8	34577.7	65377.6	29915.7	31796.6	33680.3	21621.1	27551.7	21101.1	16361.6	10498.2	12884.1	100033	42179	31797.6	23424.6	13248	0.753871	0.555362	0.314089	-0.40761	-0.8485	-1.67076	0.0496205	0.640338	0.208729	0.0400478	0	0	1	0.421653	0.317872	0.23417	0.132436	-1.24587	-1.65348	-2.09437	-2.91663	4.3698e-05	0.001186	0.000315722
B8LDA5|B8LDA5_THAPS-B7GDK9|B7GDK9_PHATC(73.29%)	B8LCL5|B8LCL5_THAPS Predicted protein OS=Thalassiosira pseudonana GN=THAPSDRAFT_25140 PE=4 SV=1			301	4	358746	446491	341272	190459	94938.1	150826	106063	100421	115101	83097	110390	66960.2	31286.3	23411.4	32760.5	382170	145408	107195	86815.8	29152.7	0.737205	0.59705	0.200489	-0.439862	-0.744076	-2.3184	0.00460779	0.361482	0.104292	0.00315077	0	0	1	0.38048	0.280492	0.227166	0.0762822	-1.39411	-1.83397	-2.13818	-3.71251	2.06229e-06	6.22362e-05	1.64107e-05
GAUA01013332.1_1	GAUA01012908.1_1 TSA: Hemiaulus sinensis hemi102629_c0_seq1 transcribed RNA sequence			678	1	111042	33138.6	89105.9	42651	28591.4	20685.9	31558.5	22311.4	19455.2	12848.6	8658.34	11466.4	1.10012	0	5295.52	77762.1	30642.8	24441.7	10991.1	1765.54	0.797634	0.358686	0.0576169	-0.326201	-1.47921	-4.11736	0.00286839	0.677523	0.028277	0.00320271	0	1	1	0.394058	0.314314	0.141343	0.0227044	-1.34352	-1.66972	-2.82273	-5.46088	0.00520939	0.0727512	0.0390632
K0SMV9|K0SMV9_THAOC	K0SJI8|K0SJI8_THAOC Uncharacterized protein OS=Thalassiosira oceanica GN=THAOC_13616 PE=4 SV=1			341	1	1.05653e+06	1.57367e+06	1.27611e+06	400784	231185	635283	280555	293092	409796	204332	321668	195421	27258.5	16549.2	50709.2	1.30211e+06	422418	327814	240474	31505.6	0.776043	0.56928	0.0745841	-0.365791	-0.812791	-3.74499	0.0155511	0.742669	0.276795	0.0124593	0	0	1	0.324411	0.251757	0.18468	0.0241959	-1.62411	-1.9899	-2.4369	-5.36909	1.45173e-05	0.000282478	0.00011914
B7GBF1|B7GBF1_PHATC	B7GBF1|B7GBF1_PHATC Predicted protein OS=Phaeodactylum tricornutum (strain CCAP 1055/1) GN=PHATRDRAFT_30514 PE=3 SV=1			611	1	398515	530956	423933	144087	98445.1	229755	188357	186442	220340	138843	152425	45083	91541.7	68704.9	106642	451135	157429	198379	112117	88962.8	1.26012	0.712176	0.565098	0.333561	-0.489695	-0.823427	0.0784229	0.709156	0.644927	0.335669	0	0	0	0.348962	0.439734	0.248522	0.197198	-1.51886	-1.1853	-2.00855	-2.34228	4.50132e-05	0.000307603	0.00103082
B7GA70|B7GA70_PHATC	B7GA70|B7GA70_PHATC Predicted protein OS=Phaeodactylum tricornutum (strain CCAP 1055/1) GN=PHATRDRAFT_49313 PE=4 SV=1			1021	1	84453.5	119596	85483.7	40502.8	27111.6	23983.2	44967.5	30123.1	16080.4	31151.2	17827.5	15010.5	9318.09	6775.87	11747.4	96511.2	30532.5	30390.3	21329.7	9280.46	0.995344	0.698591	0.303954	-0.00673343	-0.51748	-1.71808	0.0784631	0.999998	0.655967	0.0987119	0	0	0	0.316362	0.314889	0.221008	0.0961595	-1.66035	-1.66708	-2.17783	-3.37843	5.2816e-05	0.000493586	0.000485039
B7FWQ7|B7FWQ7_PHATC	B7FWQ7|B7FWQ7_PHATC Predicted protein (Fragment) OS=Phaeodactylum tricornutum (strain CCAP 1055/1) GN=PHATRDRAFT_3046 PE=4 SV=1			701	1	97440.7	74984.4	101338	28716.3	16189.8	35745.2	21368.9	34699.2	18335.5	16813.9	17167.6	19024.8	11906.1	14287.8	7877.87	91254.5	26883.7	24801.2	17668.8	11357.3	0.922536	0.657228	0.422458	-0.116322	-0.605533	-1.24312	0.0816527	0.980882	0.403292	0.0894728	0	0	0	0.294602	0.271781	0.193621	0.124457	-1.76316	-1.87948	-2.3687	-3.00628	3.79259e-06	3.3435e-05	2.51575e-05
AY125594.1_2-GAPN01006017.1_3(74.73%)	AY125594.1_2 Cylindrotheca fusiformis fucoxanthin chlorophyll a/c-binding protein precursor (cffcpC) mRNA, partial cds	GAPN01006017.1_3 TSA: Cylindrotheca closterium mira_rep_c6044 transcribed RNA sequence		906	3	1.76247e+06	4.34291e+06	2.47374e+06	852489	661743	1.78741e+06	850131	623746	784346	681462	642227	427178	424078	497388	478068	2.85971e+06	1.10055e+06	752741	583622	466511	0.68397	0.530302	0.423891	-0.547995	-0.915113	-1.23824	0.153453	0.558648	0.260518	0.140944	0	0	0	0.384846	0.263223	0.204085	0.163133	-1.37765	-1.92564	-2.29276	-2.61588	0.00694605	0.0518136	0.0190557
X6LRM6|X6LRM6_RETFI	X6LR64|X6LR64_RETFI WD-40 repeat protein OS=Reticulomyxa filosa GN=RFI_33038 PE=4 SV=1			1123	2	22801.1	14411.9	29322.1	110274	109486	42907.8	102233	77918.5	73757.5	110929	70914.8	122343	158102	177343	99218.4	22178.4	87555.8	84636.3	101395	144888	0.966655	1.15807	1.65481	-0.0489265	0.211719	0.726662	0.159079	0.999461	0.949778	0.20596	0	0	0	3.9478	3.81616	4.57182	6.53284	1.98105	1.93212	2.19277	2.70771	0.00599594	0.111168	0.133867
B8LC90|B8LC90_THAPS	B8CG91|B8CG91_THAPS Uncharacterized protein OS=Thalassiosira pseudonana GN=THAPSDRAFT_38800 PE=3 SV=1			368	1	341057	540044	468282	104679	81433.2	158586	112342	230958	59128.5	92661	149497	51304.7	18184.4	7342.78	54150	449794	114900	134143	97821.1	26559	1.16748	0.851362	0.23115	0.223397	-0.232156	-2.1131	0.172894	0.972664	0.980524	0.282176	0	0	0	0.255449	0.298231	0.21748	0.0590471	-1.96889	-1.7455	-2.20105	-4.08199	0.000143701	0.00083234	0.00132049
B8C0K3|B8C0K3_THAPS	B8C0G1|B8C0G1_THAPS Uncharacterized protein OS=Thalassiosira pseudonana GN=FCP2 PE=4 SV=1			991	2	1.09272e+06	1.63448e+06	836643	508345	259991	1.05675e+06	303149	199851	607945	232458	371746	133579	118132	101351	246735	1.18795e+06	608361	370315	245928	155406	0.608709	0.404247	0.25545	-0.716175	-1.30669	-1.96889	0.193098	0.637513	0.321909	0.176098	0	0	0	0.512112	0.311727	0.207019	0.130819	-0.965469	-1.68164	-2.27216	-2.93436	0.00782894	0.162442	0.0334372
B7G3Y1|B7G3Y1_PHATC	B7G3Y1|B7G3Y1_PHATC Predicted protein OS=Phaeodactylum tricornutum (strain CCAP 1055/1) GN=PHATRDRAFT_21513 PE=3 SV=1			94	1	28832.5	25768.2	21346.6	8666.55	12866.8	4961.45	17204.5	6181.67	11807.7	8699.06	1610.01	5774.11	3258	5300.1	6494.66	25315.8	8831.6	11731.3	5361.06	5017.58	1.32833	0.607032	0.56814	0.409612	-0.720157	-0.815682	0.197573	0.802161	0.70776	0.647941	0	0	0	0.348858	0.463398	0.211768	0.1982	-1.51929	-1.10968	-2.23945	-2.33497	0.00044813	0.002886	0.0109266
B8BRF4|B8BRF4_THAPS	B8BR42|B8BR42_THAPS Proteasome subunit alpha type OS=Thalassiosira pseudonana GN=PSA7 PE=3 SV=1			98	1	21627.6	34980.6	41265.1	153031	141888	96877.7	235849	195588	122102	230908	163530	380565	334197	379825	142080	32624.4	130599	184513	258334	285367	1.41282	1.97807	2.18507	0.49858	0.984096	1.12768	0.21921	0.881278	0.366843	0.230512	0	0	0	4.0031	5.65567	7.91843	8.74704	2.00112	2.4997	2.98521	3.1288	0.0206217	0.592057	0.220077
X6LVF5|X6LVF5_RETFI	X6LVF3|X6LVF3_RETFI Calcium-translocating P-type ATPase, SERCA-type (Fragment) OS=Reticulomyxa filosa GN=RFI_31787 PE=4 SV=1			303	2	18632.2	7533.49	36041.1	81156.9	122933	84366.8	104381	59083.9	61949.1	103353	83536.9	179806	135249	166394	103185	20735.6	96152.2	75137.9	122232	134943	0.781448	1.27123	1.40343	-0.355779	0.346229	0.488956	0.224977	0.876094	0.792727	0.545801	0	0	0	4.63706	3.62362	5.89478	6.50778	2.21321	1.85743	2.55944	2.70217	0.00934326	0.0875027	0.286296
GAKA01002500.1_2	GAKA01002375.1_3 TSA: Nitzschia sp. ChengR-2013 comp523_c0_seq1 transcribed RNA sequence	B7GB86|B7GB86_PHATC Predicted protein OS=Phaeodactylum tricornutum (strain CCAP 1055/1) GN=PHATRDRAFT_30486 PE=3 SV=1		267	1	1.34983e+06	1.14365e+06	2.00168e+06	244994	386950	1.4164e+06	308023	377398	675225	348682	336198	169064	188243	177213	294825	1.49838e+06	682781	453549	284648	220094	0.664266	0.416895	0.322349	-0.590166	-1.26225	-1.63331	0.399791	0.840398	0.51344	0.397127	0	0	0	0.455679	0.302692	0.18997	0.146887	-1.13391	-1.72408	-2.39616	-2.76722	0.0094663	0.1155	0.0351611
X6NCI4|X6NCI4_RETFI	X6NCD2|X6NCD2_RETFI Uncharacterized protein OS=Reticulomyxa filosa GN=RFI_13773 PE=3 SV=1			649	3	24373.5	23056.9	85981.1	57951	55778	28868.8	238408	229609	191727	170211	383066	570836	130849	47280.2	52235.8	44470.5	47532.6	219914	374705	76788.4	4.6266	7.88311	1.61549	2.20995	2.97876	0.691971	0.0170804	0.253878	0.020295	0.984916	0	1	0	1.06886	4.94517	8.42592	1.72673	0.0960686	2.30602	3.07483	0.78804	0.00611678	0.999999	0.228985
GAUB01001343.1_1	GAUB01001213.1_1 TSA: Leptocylindrus danicus lepto82866_c0_seq1 transcribed RNA sequence			1098	1	109386	165178	174070	625289	452652	487472	630654	519544	392057	665342	884970	968827	590098	356975	532436	149544	521804	514085	839713	493170	0.985206	1.60925	0.945124	-0.0215022	0.686388	-0.0814252	0.026322	0.999829	0.0553589	0.991572	0	0	0	3.48929	3.43767	5.61514	3.29781	1.80294	1.78143	2.48932	1.72151	0.000395849	0.0153009	0.0173999
X6N9R1|X6N9R1_RETFI	X6N9J8|X6N9J8_RETFI Uncharacterized protein OS=Reticulomyxa filosa GN=RFI_15231 PE=4 SV=1			97	1	967.509	0	2264.52	2931.67	3249.01	6295.34	9695.24	7291.65	5877.45	5942.93	16990.1	22585.2	13300.1	8935.79	13009.9	1077.34	4158.67	7621.44	15172.7	11748.6	1.83266	3.64846	2.82508	0.873942	1.86729	1.49829	0.0805171	0.794957	0.0735442	0.257855	0	0	0	3.86012	7.0743	14.0835	10.9052	1.94865	2.82259	3.81593	3.44694	0.0125832	0.887032	0.361806
X6NVX3|X6NVX3_RETFI	X6NVT3|X6NVT3_RETFI Outer dynein arm light chain 8 OS=Reticulomyxa filosa GN=RFI_06991 PE=4 SV=1	B7GAR7|B7GAR7_PHATC Predicted protein OS=Phaeodactylum tricornutum (strain CCAP 1055/1) GN=PHATRDRAFT_16008 PE=4 SV=1		1067	2	23463.8	27518.8	42623.3	132627	64337.8	99033.7	188430	141262	70437.5	134977	211091	250313	165724	76991	98009.7	31202	98666.1	133377	198794	113575	1.3518	2.01481	1.1511	0.434879	1.01065	0.203016	0.156931	0.835054	0.150454	0.982872	0	0	0	3.16217	4.27462	6.37119	3.63998	1.66092	2.0958	2.67156	1.86393	0.0149581	0.417401	0.115515
X6LJ77|X6LJ77_RETFI	X6LJ67|X6LJ67_RETFI Uncharacterized protein (Fragment) OS=Reticulomyxa filosa GN=RFI_35766 PE=4 SV=1			505	1	263661	214704	365411	1.14142e+06	722552	1.11735e+06	800074	1.67478e+06	1.09103e+06	1.42539e+06	1.87795e+06	928130	1.41466e+06	755586	1.29708e+06	281259	993773	1.18863e+06	1.41049e+06	1.15577e+06	1.19608	1.41933	1.16302	0.258312	0.505208	0.217871	0.64125	0.924556	0.579704	0.954145	0	0	0	3.53331	4.22611	5.01492	4.10929	1.82102	2.07933	2.32623	2.03889	0.0231435	0.166282	0.0589909
B7G544|B7G544_PHATC	B7G544|B7G544_PHATC Predicted protein OS=Phaeodactylum tricornutum (strain CCAP 1055/1) GN=PHATRDRAFT_29097 PE=3 SV=1			908	1	16830.6	32552.2	45207.9	10945.1	7212.99	12224.6	14187.5	6498.8	4904.18	6803.97	7866.78	6957.3	10198.3	9030.03	6397.31	31530.3	10127.6	8530.15	7209.35	8541.88	0.842269	0.711853	0.843427	-0.247647	-0.49035	-0.245666	0.704375	0.910407	0.644175	0.912106	0	0	0	0.321202	0.270539	0.228649	0.27091	-1.63845	-1.88609	-2.1288	-1.88411	0.00686344	0.0226403	0.0146553
EV435698_4	EV435696_1 37230_912 Quinqueloculina sp. cDNA library Quinqueloculina sp. cDNA clone 37230_912, mRNA sequence			1047	1	449806	379268	326219	189950	298366	304147	125476	176484	134989	115703	129175	96398.4	69318.7	105157	56909.7	385098	264154	145649	113759	77128.4	0.55138	0.430653	0.291982	-0.858882	-1.2154	-1.77605	0.00164391	0.0212232	0.00557015	0.0014081	0	1	1	0.685942	0.378214	0.295403	0.200283	-0.543842	-1.40272	-1.75924	-2.31989	3.51289e-05	0.0437202	0.00040572
X6MKQ6|X6MKQ6_RETFI	X6MKQ4|X6MKQ4_RETFI Uncharacterized protein OS=Reticulomyxa filosa GN=RFI_23335 PE=4 SV=1			1070	5	339545	347220	245621	960679	636515	395466	629223	751974	789089	648040	652506	543063	1.08842e+06	1.57809e+06	1.35064e+06	310796	664220	723428	614536	1.33905e+06	1.08914	0.9252	2.01597	0.123189	-0.112163	1.01148	0.00587115	0.981086	0.988591	0.0119635	0	0	1	2.13716	2.32767	1.9773	4.30846	1.0957	1.21888	0.983533	2.10717	0.00045811	0.175818	0.0950164
X6MLB5|X6MLB5_RETFI	X6ML69|X6ML69_RETFI Uncharacterized protein (Fragment) OS=Reticulomyxa filosa GN=RFI_22754 PE=4 SV=1			1069	12	58541.2	56801.2	48818	135931	164247	103506	186418	167609	108652	206629	134463	208485	276157	338210	254417	54720.1	134561	154226	183192	289595	1.14614	1.3614	2.15214	0.196786	0.445095	1.10577	0.00572983	0.926163	0.476096	0.00586915	0	0	1	2.45908	2.81846	3.3478	5.29229	1.29812	1.49491	1.74322	2.40389	0.000169234	0.112831	0.0395734
X6MXG0|X6MXG0_RETFI	X6MXD5|X6MXD5_RETFI Phosphoglycerate kinase OS=Reticulomyxa filosa GN=RFI_18990 PE=3 SV=1			213	3	30878.9	14531.1	26844	58405.1	54369.5	59296.5	63591.2	93867.4	62791.3	65783	79955.9	82517	116735	135012	96283.2	24084.7	57357	73416.6	76085.3	116010	1.27999	1.32652	2.0226	0.356136	0.407647	1.01621	0.00499105	0.527009	0.408232	0.00384335	0	0	1	2.38147	3.04827	3.15907	4.81676	1.25185	1.60799	1.6595	2.26806	0.000101671	0.0646126	0.00644849
X6N428|X6N428_RETFI	X6N401|X6N401_RETFI Uncharacterized protein (Fragment) OS=Reticulomyxa filosa GN=RFI_17182 PE=4 SV=1			231	1	0	0	4226.37	2844.97	1111.09	3056.63	2317.95	13214.3	3343.64	6928.56	3555.36	38540.9	31287.8	44208.5	30338.6	1408.79	2337.57	6291.94	16341.6	35278.3	2.69166	6.99086	15.0919	1.4285	2.80547	3.9157	0.0237323	0.968397	0.438455	0.0242574	0	0	1	1.65927	4.46621	11.5997	25.0416	0.730551	2.15905	3.53602	4.64625	0.00851067	0.99995	0.969672
X6NDH7|X6NDH7_RETFI	X6NDB8|X6NDB8_RETFI Acetyl-CoA carboxylase OS=Reticulomyxa filosa GN=RFI_13182 PE=3 SV=1			183	1	835.872	0	0	2111.85	4267.29	704.431	977.542	4372.86	3680.31	2045.37	3221.54	6661.44	13890.3	18318.1	16398.2	278.624	2361.19	3010.24	3976.12	16202.2	1.27488	1.68394	6.86187	0.350361	0.751845	2.7786	0.000101742	0.97939	0.776983	0.000169635	0	0	1	8.47447	10.8039	14.2705	58.1507	3.08312	3.43348	3.83497	5.86172	7.98814e-06	0.65864	0.426023
X6NN18|X6NN18_RETFI	X6NMY4|X6NMY4_RETFI Uncharacterized protein (Fragment) OS=Reticulomyxa filosa GN=RFI_10074 PE=4 SV=1			866	1	57971.5	47008.4	56035.6	109197	100842	87169.8	138145	174362	110625	179411	148615	144006	229372	246495	247813	53671.8	99069.6	141044	157344	241227	1.42369	1.58822	2.43492	0.509634	0.667408	1.28388	0.000169437	0.124848	0.0310065	0.000115072	0	0	1	1.84584	2.6279	2.93159	4.49447	0.884277	1.39391	1.55169	2.16815	2.43487e-06	0.072059	0.00113286
X6NR81|X6NR81_RETFI	X6NQP7|X6NQP7_RETFI Uncharacterized protein OS=Reticulomyxa filosa GN=RFI_08802 PE=4 SV=1			326	1	120544	93958.8	150249	242644	301854	276563	279779	426425	350407	432223	268101	767524	871812	533664	939955	121584	273687	352204	489283	781810	1.28689	1.78775	2.85659	0.363884	0.838143	1.51429	0.0296049	0.941468	0.4623	0.0280388	0	0	1	2.25101	2.8968	4.02424	6.43022	1.17057	1.53446	2.00872	2.68487	0.0039449	0.748248	0.409442
X6NSA4|X6NSA4_RETFI	X6NRG5|X6NRG5_RETFI RAC GTPase OS=Reticulomyxa filosa GN=RFI_08514 PE=3 SV=1			155	3	256732	271043	349561	524891	640567	632847	563943	743262	852078	939991	698840	951720	1.55643e+06	1.63721e+06	1.19538e+06	292445	599435	719761	863517	1.463e+06	1.20073	1.44055	2.44064	0.263915	0.526621	1.28726	0.00072027	0.791797	0.252435	0.000727952	0	0	1	2.04973	2.46118	2.95275	5.00266	1.03544	1.29935	1.56206	2.3227	2.41698e-05	0.141067	0.02926
X6P273|X6P273_RETFI	X6P244|X6P244_RETFI Uncharacterized protein OS=Reticulomyxa filosa GN=RFI_04497 PE=4 SV=1			389	1	147937	35390.9	130823	32638.8	78822.9	74622.4	32675.3	59757.5	32063.3	29670.8	33169.8	31091.9	3005.31	7206.3	22999.4	104717	62028	41498.7	31310.9	11070.3	0.669031	0.504785	0.178473	-0.579855	-0.986258	-2.48622	0.0262542	0.441101	0.163164	0.018675	0	0	1	0.59234	0.396294	0.299005	0.105717	-0.755503	-1.33536	-1.74176	-3.24172	0.0330384	0.471724	0.160014
X6PC85|X6PC85_RETFI	X6PC60|X6PC60_RETFI Uncharacterized protein OS=Reticulomyxa filosa GN=RFI_01805 PE=4 SV=1			885	2	107696	78560.3	216869	149408	165447	155095	282632	335581	271718	314815	308397	689002	875350	1.07893e+06	967494	134375	156650	296643	437404	973925	1.89367	2.79224	6.2172	0.921184	1.48142	2.63627	0.000179013	0.527281	0.0847419	0.000163697	0	0	1	1.16577	2.20758	3.2551	7.24781	0.221281	1.14247	1.7027	2.85755	2.27019e-05	0.999126	0.448684
A0T0B7|PETD_PHATC	A0T0B7|PETD_PHATC Cytochrome b6-f complex subunit 4 OS=Phaeodactylum tricornutum (strain CCAP 1055/1) GN=petD PE=3 SV=1			1086	5	878846	678819	680697	593442	510721	342132	535591	537538	494460	408522	305127	541725	140381	122560	250444	746121	482098	522530	418458	171128	1.08387	0.867993	0.354966	0.116186	-0.204245	-1.49425	0.00770253	0.951143	0.842146	0.0161628	0	0	1	0.64614	0.700329	0.560845	0.229358	-0.630081	-0.513895	-0.834326	-2.12433	0.000553751	0.0521511	0.112389
A0T0E8|ATPX_PHATC	A0T0E8|ATPX_PHATC ATP synthase subunit b', chloroplastic OS=Phaeodactylum tricornutum (strain CCAP 1055/1) GN=atpG PE=3 SV=1			1096	8	1.05363e+06	1.26553e+06	853332	501065	387232	788834	507354	358494	410923	339742	287343	278437	92567.8	76039.7	139788	1.05749e+06	559044	425590	301841	102798	0.761282	0.539923	0.183882	-0.393497	-0.889175	-2.44314	0.00628924	0.505492	0.0885983	0.00484669	0	0	1	0.52865	0.402451	0.28543	0.0972094	-0.919616	-1.31311	-1.80879	-3.36276	7.82108e-05	0.00821068	0.00150253
A0T0E9|ATPF_PHATC-A0T0P2|ATPF_THAPS(70.39%)	A0T0E9|ATPF_PHATC ATP synthase subunit b, chloroplastic OS=Phaeodactylum tricornutum (strain CCAP 1055/1) GN=atpF PE=3 SV=1	A0T0P2|ATPF_THAPS ATP synthase subunit b, chloroplastic OS=Thalassiosira pseudonana GN=atpF PE=3 SV=1		1048	4	1.47381e+06	1.44357e+06	1.5186e+06	808220	463291	685318	1.00975e+06	985346	444002	718100	595086	713868	169947	96682.1	239624	1.47866e+06	652277	813033	675685	168751	1.24645	1.03589	0.258711	0.31783	0.050867	-1.95059	0.0144434	0.731313	0.998648	0.055065	0	0	0	0.441127	0.549845	0.456958	0.114124	-1.18073	-0.862903	-1.12987	-3.13132	4.92235e-05	0.00102119	0.00506677
A0T0F1|ATPA_PHATC-A0T0P4|ATPA_THAPS(87.28%)-E7BWI9|E7BWI9_THAOC(87.48%)	A0T0F1|ATPA_PHATC ATP synthase subunit alpha, chloroplastic OS=Phaeodactylum tricornutum (strain CCAP 1055/1) GN=atpA PE=3 SV=1	A0T0P4|ATPA_THAPS ATP synthase subunit alpha, chloroplastic OS=Thalassiosira pseudonana GN=atpA PE=3 SV=1	E7BWI9|E7BWI9_THAOC ATP synthase subunit alpha, chloroplastic OS=Thalassiosira oceanica GN=atpA PE=3 SV=1	362	60	456838	480681	496114	357261	188452	405513	354676	481823	302639	347351	269600	399529	103588	52851.8	185419	477878	317075	379712	338827	113953	1.19755	1.0686	0.359388	0.260082	0.0957223	-1.47639	0.0232211	0.814075	0.98926	0.0809074	0	0	0	0.663507	0.79458	0.709024	0.238456	-0.591817	-0.331735	-0.496094	-2.0682	0.00269182	0.162503	0.564285
A0T0I5|RR3_PHATC	A0T0I5|RR3_PHATC 30S ribosomal protein S3, chloroplastic OS=Phaeodactylum tricornutum (strain CCAP 1055/1) GN=rps3 PE=3 SV=1			952	2	184524	83035.9	112266	58356.5	45062	39869.2	67588.9	43980.1	46489.1	35235.2	23268.3	39909.9	19493	36666.2	18278	126609	47762.6	52686	32804.4	24812.4	1.10308	0.686823	0.519495	0.14154	-0.541989	-0.944818	0.0377582	0.936553	0.361015	0.103802	0	0	0	0.377246	0.416133	0.259101	0.195977	-1.40642	-1.26488	-1.94841	-2.35124	0.00407217	0.0214755	0.031099
A0T0J2|RR8_PHATC	A0T0J2|RR8_PHATC 30S ribosomal protein S8, chloroplastic OS=Phaeodactylum tricornutum (strain CCAP 1055/1) GN=rps8 PE=3 SV=1			1142	1	63824.2	49034.5	68875.1	20717.2	2722.98	25994.9	32764.2	35961.3	20773.6	21139.1	25322.9	16516.2	9332.17	4286.93	2991.49	60577.9	16478.4	29833	20992.7	5536.86	1.81044	1.27396	0.336008	0.856338	0.349317	-1.57343	0.0301014	0.232965	0.890997	0.375354	0	0	0	0.272019	0.492474	0.346541	0.0914007	-1.87822	-1.02188	-1.5289	-3.45165	0.000124148	0.000539818	0.00785066
A0T0J5|RR5_PHATC	A0T0J5|RR5_PHATC 30S ribosomal protein S5, chloroplastic OS=Phaeodactylum tricornutum (strain CCAP 1055/1) GN=rps5 PE=3 SV=1			1057	2	224129	89048.7	199724	149697	65331.1	61793.5	113370	123628	131359	90138	102258	82389.5	29741.1	8098.65	72222.8	170967	92273.8	122786	91595.1	36687.5	1.33067	0.992645	0.397594	0.412151	-0.0106509	-1.33063	0.0478981	0.629591	0.999992	0.194279	0	0	0	0.539717	0.718184	0.535747	0.214588	-0.889725	-0.477575	-0.900376	-2.22036	0.032786	0.226627	0.642056
A0T0P3|ATPD_THAPS	A0T0P3|ATPD_THAPS ATP synthase subunit delta, chloroplastic OS=Thalassiosira pseudonana GN=atpD PE=3 SV=1			1031	2	2.91848e+06	4.30415e+06	2.10859e+06	1.1395e+06	923157	1.93785e+06	1.12217e+06	871566	1.01508e+06	914091	926687	634039	272815	283612	286469	3.11041e+06	1.3335e+06	1.00294e+06	824939	280965	0.752108	0.618627	0.210697	-0.410989	-0.692859	-2.24676	0.0122377	0.526443	0.210464	0.0086888	0	0	1	0.428723	0.322446	0.265219	0.0903308	-1.22188	-1.63287	-1.91474	-3.46864	0.00105912	0.0196548	0.00659951
B5Y3C8|B5Y3C8_PHATC	B5Y3C8|B5Y3C8_PHATC Cytochrome b6-f complex iron-sulfur subunit OS=Phaeodactylum tricornutum (strain CCAP 1055/1) GN=petC PE=4 SV=1			936	1	1.08828e+06	1.68095e+06	989389	1.55366e+06	1.02288e+06	1.60033e+06	1.34123e+06	1.09598e+06	835185	780640	982226	1.53262e+06	245406	134958	481880	1.25287e+06	1.39229e+06	1.0908e+06	1.0985e+06	287415	0.783459	0.788987	0.206433	-0.352069	-0.341927	-2.27625	0.00952376	0.616441	0.634294	0.00784718	0	0	1	1.11128	0.87064	0.876782	0.229404	0.152217	-0.199852	-0.189709	-2.12403	0.0119869	0.980053	0.965814
B5Y5J8|B5Y5J8_PHATC	B5Y5J8|B5Y5J8_PHATC Structural maintenance of chromosomes protein OS=Phaeodactylum tricornutum (strain CCAP 1055/1) GN=PHATR_44165 PE=3 SV=1			46	1	915740	631691	782546	427044	427262	439151	376062	376403	404766	314968	577779	541952	165053	186820	209695	776659	431152	385744	478233	187189	0.894681	1.1092	0.43416	-0.160555	0.149516	-1.2037	0.00550229	0.867841	0.855599	0.0143603	0	0	1	0.555137	0.496671	0.615757	0.241019	-0.849083	-1.00964	-0.699568	-2.05278	0.000214654	0.00626028	0.00260663
B7FQU8|B7FQU8_PHATC	B7FQU8|B7FQU8_PHATC Predicted protein OS=Phaeodactylum tricornutum (strain CCAP 1055/1) GN=PHATRDRAFT_43163 PE=4 SV=1			310	1	9821.34	3827.75	9706.14	21126.1	20328.4	26373.1	19076.1	18343.1	22906.4	26600.5	32568.9	29797	54916.2	70962	52472.8	7785.07	22609.2	20108.6	29655.5	59450.3	0.889398	1.31166	2.62948	-0.169099	0.39139	1.39478	9.2408e-05	0.945495	0.462661	0.000197548	0	0	1	2.90417	2.58296	3.80927	7.63645	1.53813	1.36903	1.92952	2.9329	3.81958e-06	0.0389661	0.095793
B7FQX6|B7FQX6_PHATC	B7FQX6|B7FQX6_PHATC Predicted protein OS=Phaeodactylum tricornutum (strain CCAP 1055/1) GN=PHATRDRAFT_17895 PE=4 SV=1			635	3	813897	786412	616446	522343	399175	462132	332641	435416	331983	292908	310400	278411	149617	103532	161482	738918	461217	366680	293907	138210	0.795028	0.637242	0.299665	-0.330923	-0.650088	-1.73858	0.000173864	0.133078	0.00936882	0.000123067	0	0	1	0.624179	0.496239	0.397753	0.187044	-0.679969	-1.01089	-1.33006	-2.41855	5.44644e-06	0.00221982	0.000216231
B7FU58|B7FU58_PHATC	B7FU58|B7FU58_PHATC Predicted protein (Fragment) OS=Phaeodactylum tricornutum (strain CCAP 1055/1) GN=PHATRDRAFT_10847 PE=4 SV=1			763	3	166133	219055	166411	127521	69712.2	120715	113655	105771	99666.5	101952	70488.8	84247.4	24878.3	13627.8	33545.5	183866	105983	106364	85562.7	24017.2	1.0036	0.807328	0.226615	0.00518456	-0.308773	-2.14169	0.00192318	0.999994	0.566307	0.0029583	0	0	1	0.576411	0.578487	0.465353	0.130623	-0.794829	-0.789645	-1.1036	-2.93652	7.28531e-05	0.00880676	0.00909633
B7FUC8|B7FUC8_PHATC	B7FUC8|B7FUC8_PHATC Predicted protein OS=Phaeodactylum tricornutum (strain CCAP 1055/1) GN=PHATRDRAFT_26173 PE=4 SV=1			173	1	7170.67	2983.11	4895.7	15753.9	25754.2	21240.2	14258.1	12905.5	2646.09	55987	34286.4	38053.5	78578.4	169916	81947	5016.49	20916.1	9936.57	42775.7	110147	0.475067	2.0451	5.26613	-1.0738	1.03217	2.39674	0.00744137	0.956578	0.755217	0.0151362	0	0	1	4.16947	1.98078	8.527	21.957	2.05986	0.986068	3.09204	4.45661	0.00186426	0.921502	0.998967
B7FX71|B7FX71_PHATC	B7FX71|B7FX71_PHATC Predicted protein OS=Phaeodactylum tricornutum (strain CCAP 1055/1) GN=PHATRDRAFT_34965 PE=4 SV=1			409	4	60605.6	76707.7	47138.8	48508.4	25855.7	51140.3	52206.5	46852	27027.3	43702.6	27093.2	26532.1	16457	11184.8	14067.9	61484	41834.8	42028.6	32442.6	13903.2	1.00463	0.775494	0.332337	0.00666947	-0.366813	-1.58928	0.0406644	0.999996	0.721613	0.0537126	0	0	0	0.680417	0.683569	0.527659	0.226128	-0.55551	-0.54884	-0.922323	-2.14479	0.00770027	0.311755	0.320034
B7G0N3|B7G0N3_PHATC	B7G0N3|B7G0N3_PHATC Predicted protein OS=Phaeodactylum tricornutum (strain CCAP 1055/1) GN=PHATRDRAFT_36198 PE=3 SV=1			1082	1	97879	99523	68171.6	233407	219134	213378	261637	234184	253998	219443	325693	266155	406207	373300	294491	88524.5	221973	249940	270431	357999	1.12599	1.21831	1.61281	0.171197	0.284876	0.689575	0.0158961	0.827875	0.490821	0.0135937	0	0	0	2.50747	2.82339	3.05487	4.04407	1.32623	1.49743	1.61111	2.01581	7.12059e-05	0.00849219	0.0022241
B7G249|B7G249_PHATC	B7G249|B7G249_PHATC Predicted protein OS=Phaeodactylum tricornutum (strain CCAP 1055/1) GN=PHATRDRAFT_47006 PE=4 SV=1			928	2	493451	639039	722244	460241	303511	226241	435698	327805	318415	295491	170917	229908	69757.8	48781.4	87573.2	618245	329998	360639	232105	68704.1	1.09285	0.703354	0.208196	0.128099	-0.507677	-2.26399	0.00583284	0.957307	0.434455	0.0120165	0	0	1	0.533766	0.583328	0.375427	0.111128	-0.905721	-0.777621	-1.4134	-3.16971	0.000196845	0.0132413	0.0260515
B7G7U6|B7G7U6_PHATC	B7G7U6|B7G7U6_PHATC Probable serca-type calcium ATPase (Fragment) OS=Phaeodactylum tricornutum (strain CCAP 1055/1) GN=PHATRDRAFT_228 PE=3 SV=1			95	1	3632.58	19680	1663.93	31814.6	13122	1322.61	11310.9	10810.6	5690.23	39889.4	11550.6	28191.2	119909	106363	77272.4	8325.49	15419.7	9270.57	26543.7	101182	0.601215	1.72141	6.56183	-0.734048	0.783592	2.7141	0.000248996	0.95784	0.807054	0.000560404	0	0	1	1.85211	1.11352	3.18825	12.1532	0.889171	0.155123	1.67276	3.60327	5.34099e-05	0.97056	0.999988
B7G9G3|B7G9G3_PHATC	B7G9G3|B7G9G3_PHATC Lipoamide dehydrogenase OS=Phaeodactylum tricornutum (strain CCAP 1055/1) GN=pDLDH1 PE=3 SV=1			321	9	633818	1.23064e+06	660048	405015	201855	419540	286850	332646	350717	229867	279050	173851	67078.2	41567.5	96788.3	841503	342137	323404	227589	68478	0.945249	0.6652	0.200148	-0.0812337	-0.58814	-2.32086	0.00488847	0.98678	0.259678	0.0058511	0	0	1	0.406578	0.384317	0.270456	0.0813758	-1.2984	-1.37963	-1.88654	-3.61926	0.00197588	0.024636	0.0198385
B7GCM8|B7GCM8_PHATC	B7GCM5|B7GCM5_PHATC Predicted protein OS=Phaeodactylum tricornutum (strain CCAP 1055/1) GN=PHATRDRAFT_50015 PE=4 SV=1			194	1	590.451	0	0	1452.57	6959.22	0	1353.83	1113.37	11262.3	2299.31	0	0	12496.8	21589.3	17673.8	196.817	2803.93	4576.51	766.437	17253.3	1.63217	0.273344	6.15325	0.706796	-1.87121	2.62135	0.00510661	0.951767	0.929754	0.0120614	0	0	1	14.2464	23.2526	3.89416	87.6616	3.83252	4.53932	1.96131	6.45387	0.00130124	0.906719	0.620343
B7GDH4|B7GDH4_PHATC-B8C4G1|B8C4G1_THAPS(70.48%)	B7GDH3|B7GDH3_PHATC Predicted protein OS=Phaeodactylum tricornutum (strain CCAP 1055/1) GN=rpl14 PE=3 SV=1			530	5	14158	9510.47	21489.9	64888.9	51555.4	33866.3	61064	69852.3	47811.3	72318.1	54314.8	49110.8	153588	187781	117837	15052.8	50103.6	59575.9	58581.2	153069	1.18905	1.1692	3.05505	0.249815	0.225526	1.61119	0.000892712	0.942086	0.95722	0.0013742	0	0	1	3.32852	3.95779	3.89172	10.1688	1.73488	1.9847	1.96041	3.34607	5.78848e-05	0.228032	0.0920524
B7S4B2|B7S4B2_PHATC	B7S416|B7S416_PHATC Predicted protein OS=Phaeodactylum tricornutum (strain CCAP 1055/1) GN=PHATRDRAFT_bd477 PE=3 SV=1	GAUA01010465.1_1 TSA: Hemiaulus sinensis hemi84455_c0_seq1 transcribed RNA sequence		631	1	3109.47	3470.53	4265.74	835.776	14770.8	2728.7	2202.33	2231.48	3938.18	6813.22	2076.71	8074.37	43705.8	17884.1	44582.4	3615.25	6111.77	2790.66	5654.77	35390.7	0.456605	0.925226	5.79059	-1.13098	-0.112123	2.53371	0.00520591	0.963373	0.999894	0.0135762	0	0	1	1.69055	0.771915	1.56415	9.78931	0.757497	-0.373486	0.645374	3.29121	0.0018272	0.993972	0.999922
B8BQL7|B8BQL7_THAPS-B7GA44|B7GA44_PHATC(79.63%)	B8BQD6|B8BQD6_THAPS Cysteine synthase OS=Thalassiosira pseudonana GN=CYS3 PE=4 SV=1			501	14	222805	403922	240550	318463	192691	222994	245657	207472	167739	142143	105569	148084	38859.7	36407.5	39675.4	289092	244716	206956	131932	38314.2	0.845698	0.539123	0.156566	-0.241786	-0.891313	-2.67516	0.00103723	0.666133	0.0346534	0.00100872	0	0	1	0.846498	0.715882	0.456367	0.132533	-0.240421	-0.482207	-1.13173	-2.91558	0.00238752	0.87043	0.443784
B8BWB1|B8BWB1_THAPS-GAKA01012010.1_1(76.92%)-B7FRG3|B7FRG3_PHATC(82.69%)	B8BVP1|B8BVP1_THAPS Uncharacterized protein OS=Thalassiosira pseudonana GN=THAPSDRAFT_21517 PE=4 SV=1	GAUA01007432.1_1 TSA: Hemiaulus sinensis hemi96721_c0_seq1 transcribed RNA sequence	B7FRG3|B7FRG3_PHATC Ribulose-phosphate 3-epimerase OS=Phaeodactylum tricornutum (strain CCAP 1055/1) GN=Rpe PE=3 SV=1	809	18	674540	905498	749232	418688	276442	279801	401887	480165	350160	354150	315477	306716	216095	189664	141478	776423	324977	410737	325448	182412	1.2639	1.00145	0.561308	0.337878	0.00208671	-0.833136	0.00769188	0.320751	1	0.0602808	0	0	0	0.418557	0.529012	0.419162	0.234939	-1.25651	-0.918627	-1.25442	-2.08964	2.07214e-05	0.000147469	0.000834222
B8C1V0|B8C1V0_THAPS	B8C1R8|B8C1R8_THAPS Putative RNA-dependent RNA polymerase 1 OS=Thalassiosira pseudonana GN=THAPSDRAFT_5028 PE=4 SV=1			249	2	1.03797e+06	607032	809685	1.68678e+06	2.77116e+06	1.08286e+06	1.83929e+06	1.82176e+06	1.48399e+06	2.19268e+06	2.55204e+06	2.70654e+06	5.33494e+06	6.32664e+06	5.11102e+06	818228	1.84693e+06	1.71501e+06	2.48375e+06	5.59087e+06	0.928573	1.3448	3.02711	-0.106913	0.427389	1.59794	8.82795e-05	0.991043	0.538488	0.000173122	0	0	1	2.25724	2.09601	3.03553	6.83289	1.17456	1.06764	1.60195	2.7725	4.78194e-06	0.175183	0.272809
B8CDK8|B8CDK8_THAPS-GAUA01009605.1_1(87.42%)	B8CCW2|B8CCW2_THAPS Mu subunit of tetrameric clathrin adaptor complex AP1 OS=Thalassiosira pseudonana GN=APM1 PE=4 SV=1	B7FX21|B7FX21_PHATC Predicted protein OS=Phaeodactylum tricornutum (strain CCAP 1055/1) GN=AP1mu PE=4 SV=1		212	15	2.69058e+06	2.80682e+06	2.09426e+06	1.22269e+06	883750	1.61583e+06	1.23867e+06	769391	983132	839243	662260	914912	410741	276535	778309	2.53055e+06	1.24076e+06	997064	805471	488528	0.803592	0.649177	0.393734	-0.315464	-0.623317	-1.34471	0.0411645	0.676693	0.251358	0.0319902	0	0	1	0.490311	0.394011	0.318299	0.193052	-1.02823	-1.34369	-1.65155	-2.37294	5.95471e-05	0.00201745	0.000523222
B8CFU7|B8CFU7_THAPS	B8CFP9|B8CFP9_THAPS Uncharacterized protein OS=Thalassiosira pseudonana GN=THAPSDRAFT_270092 PE=4 SV=1			263	3	67989.9	80327.5	75672.2	192244	337598	100187	128915	201412	112917	376627	94655.3	407935	477210	370681	588110	74663.2	210009	147748	293072	478667	0.70353	1.39552	2.27927	-0.507316	0.480803	1.18857	0.0447874	0.918662	0.832571	0.0975024	0	0	0	2.81276	1.97886	3.92526	6.41102	1.49198	0.984668	1.97279	2.68055	0.00884039	0.563999	0.915304
GAKA01001562.1_2-GAUA01012225.1_1(78.82%)-GAUB01015154.1_1(81.42%)-B8BTR4|B8BTR4_THAPS(82.05%)-B7FUU0|B7FUU0_PHATC(83.54%)-GAPN01004745.1_5(85.57%)	GAKA01001426.1_2 TSA: Nitzschia sp. ChengR-2013 comp1772_c0_seq1 transcribed RNA sequence	GAPN01002270.1_2 TSA: Cylindrotheca closterium mira_c2273 transcribed RNA sequence	GAUB01015154.1_1 TSA: Leptocylindrus danicus lepto81248_c0_seq1 transcribed RNA sequence	185	70	973941	1.25008e+06	1.05624e+06	523438	447334	657966	467020	406499	328949	434313	401109	266776	234369	190442	308484	1.09342e+06	542913	400823	367399	244432	0.738282	0.676719	0.450223	-0.437755	-0.563371	-1.15129	0.0151035	0.233168	0.118871	0.00981396	0	0	1	0.496527	0.366577	0.336009	0.223548	-1.01006	-1.44781	-1.57343	-2.16134	7.68754e-06	0.00031213	4.35568e-05
GAKA01002875.1_2-F2WW88|F2WW88_PHATR(86.51%)-A0T0E2|A0T0E2_PHATC(87.05%)-gi|327258954|gb|AEA41982.1|(93.65%)	GAKA01002820.1_5 TSA: Nitzschia sp. ChengR-2013 comp780_c0_seq1 transcribed RNA sequence	K0RDQ6|K0RDQ6_THAOC Uncharacterized protein OS=Thalassiosira oceanica GN=THAOC_29487 PE=4 SV=1	A0T0E2|A0T0E2_PHATC Ribulose-1,5-bisphosphate carboxylase/oxygenase small subunit OS=Phaeodactylum tricornutum (strain CCAP 1055/1) GN=rbcS PE=4 SV=1	221	32	1.24879e+06	2.17452e+06	1.2345e+06	1.12072e+06	662416	837106	836635	711464	776103	828141	536550	363464	344837	263036	453338	1.5526e+06	873415	774734	576052	353737	0.887017	0.65954	0.405005	-0.172966	-0.600468	-1.30399	0.0275443	0.896979	0.235366	0.0268281	0	0	1	0.562548	0.49899	0.371023	0.227835	-0.829951	-1.00292	-1.43042	-2.13394	0.00474618	0.0916344	0.047835
GAKA01009968.1_6-KM009768.1_1(91.97%)-A0T0D2|ATPB_PHATC(92.21%)-E7BWD8|E7BWD8_THAOC(92.41%)-A0T0R6|ATPB_THAPS(92.62%)-gi|817091188|gb|AKF18198.1|(93.45%)-KM009662.1_1(94.38%)	GAKA01009918.1_5 TSA: Nitzschia sp. ChengR-2013 comp4073_c0_seq2 transcribed RNA sequence		A0T0D2|ATPB_PHATC ATP synthase subunit beta, chloroplastic OS=Phaeodactylum tricornutum (strain CCAP 1055/1) GN=atpB PE=3 SV=1	100	84	1.03939e+06	1.81994e+06	1.14671e+06	1.03109e+06	516556	1.27819e+06	914396	976982	715628	727741	748151	616491	176506	123626	246071	1.33535e+06	941946	869002	697461	182068	0.92256	0.740447	0.193289	-0.116285	-0.433532	-2.37117	0.0089129	0.972914	0.523284	0.00974381	0	0	1	0.705393	0.650768	0.522306	0.136345	-0.5035	-0.619785	-0.937032	-2.87467	0.00490236	0.422797	0.277371
GAKA01014414.1_5	GAKA01014204.1_5 TSA: Nitzschia sp. ChengR-2013 comp6331_c0_seq1 transcribed RNA sequence			852	1	747024	1.11239e+06	1.16512e+06	526743	252754	901967	948966	691276	427796	646044	503886	580802	102643	70717.5	133196	1.00818e+06	560488	689346	576911	102186	1.2299	1.0293	0.182316	0.298545	0.0416642	-2.45549	0.0396251	0.876889	0.999668	0.109785	0	0	0	0.555942	0.683755	0.572231	0.101357	-0.846993	-0.548449	-0.805329	-3.30248	0.00637795	0.155736	0.417578
GAKA01017760.1_3	GAKA01017518.1_5 TSA: Nitzschia sp. ChengR-2013 comp8321_c0_seq1 transcribed RNA sequence			876	1	4.71145e+06	8.35731e+06	4.41148e+06	2.80311e+06	1.77325e+06	2.39327e+06	2.91869e+06	2.27769e+06	2.12333e+06	2.12677e+06	1.65465e+06	1.48287e+06	484187	302177	715948	5.82674e+06	2.32321e+06	2.43991e+06	1.75476e+06	500771	1.05023	0.755319	0.215551	0.0707055	-0.404843	-2.2139	0.00101848	0.981672	0.341246	0.00190101	0	0	1	0.398715	0.418743	0.301157	0.0859435	-1.32657	-1.25586	-1.73141	-3.54047	0.00118651	0.0139386	0.0171826
GAKA01018164.1_1	GAKA01018043.1_2 TSA: Nitzschia sp. ChengR-2013 comp8666_c0_seq1 transcribed RNA sequence			545	1	654751	1.08319e+06	535695	675333	384293	675681	660933	497340	325884	539902	285237	300961	193538	121962	210776	757879	578436	494719	375367	175426	0.855271	0.648934	0.303276	-0.225547	-0.623856	-1.7213	0.0365545	0.882473	0.352054	0.032342	0	0	1	0.76323	0.652768	0.495286	0.231469	-0.389811	-0.615358	-1.01367	-2.11111	0.0258008	0.7402	0.428107
GAKA01021260.1_6	GAKA01019061.1_3 TSA: Nitzschia sp. ChengR-2013 comp9418_c0_seq1 transcribed RNA sequence			570	1	636074	1.05132e+06	963222	633807	302378	292798	633066	692565	549889	485715	401218	631341	279492	161594	171328	883538	409661	625173	506091	204138	1.52607	1.23539	0.49831	0.609826	0.304967	-1.00489	0.0169917	0.21881	0.775434	0.249442	0	0	0	0.46366	0.707579	0.572801	0.231046	-1.10886	-0.499036	-0.803895	-2.11375	0.00257568	0.0183433	0.273176
GAPN01000279.1_4-A0T0Q6|RK1_THAPS(73.04%)-A0T0Q5|RK11_THAPS(87.23%)-A0T0C2|RK11_PHATC(91.49%)-A0T0T6|CYB6_THAPS(94.88%)	GAPN01000235.1_5 TSA: Cylindrotheca closterium mira_c235 transcribed RNA sequence		A0T0Q5|RK11_THAPS 50S ribosomal protein L11, chloroplastic OS=Thalassiosira pseudonana GN=rpl11 PE=3 SV=1	25	10	2.11357e+06	1.25897e+06	1.54592e+06	1.01302e+06	764108	641639	903546	913231	855317	746129	601456	728931	256527	192972	477513	1.63949e+06	806255	890698	692172	309004	1.10473	0.858503	0.383259	0.1437	-0.220106	-1.38361	0.00240542	0.848483	0.703138	0.00617672	0	0	1	0.491773	0.543279	0.422188	0.188476	-1.02394	-0.880236	-1.24404	-2.40755	0.000431817	0.00759412	0.0151309
GAPN01004933.1_6	GAPN01003962.1_6 TSA: Cylindrotheca closterium mira_rep_c3974 transcribed RNA sequence			436	4	740677	493667	408005	434543	410341	267037	346564	301176	319584	310406	224076	211337	71016.7	103202	122126	547450	370640	322441	248606	98781.4	0.869957	0.670749	0.266516	-0.200984	-0.576156	-1.90771	0.00159635	0.718744	0.102111	0.00144369	0	0	1	0.677031	0.588988	0.454117	0.180439	-0.562707	-0.763691	-1.13886	-2.47042	0.0018399	0.20385	0.078157
GAPN01007320.1_2-A0T0W4|PSAC_THAPS(98.77%)	GAPN01006079.1_5 TSA: Cylindrotheca closterium mira_rep_c6107 transcribed RNA sequence			820	9	2.91089e+06	3.62387e+06	2.30144e+06	2.00118e+06	1.31058e+06	1.4526e+06	1.2042e+06	888544	929792	965824	874769	1.05376e+06	772600	243516	956284	2.9454e+06	1.58812e+06	1.00751e+06	964783	657467	0.634405	0.6075	0.413991	-0.656524	-0.719043	-1.27233	0.0201039	0.122751	0.094162	0.0143497	0	0	1	0.539187	0.342063	0.327556	0.223218	-0.891143	-1.54767	-1.61019	-2.16347	0.000201962	0.0105216	0.00079975
GAUA01006613.1_1-K0T1F3|K0T1F3_THAOC(71.18%)-GAUB01002032.1_1(72.61%)	GAUA01006391.1_1 TSA: Hemiaulus sinensis hemi98928_c0_seq1 transcribed RNA sequence		GAUB01002032.1_1 TSA: Leptocylindrus danicus lepto83316_c0_seq1 transcribed RNA sequence	893	4	2.10679e+06	3.31639e+06	2.64121e+06	1.22503e+06	836263	1.53701e+06	1.01311e+06	986009	857100	957994	1.06249e+06	688959	589140	565410	664164	2.68813e+06	1.19943e+06	952071	903148	606238	0.793767	0.752978	0.505436	-0.333213	-0.40932	-0.984399	0.0468754	0.495871	0.356495	0.0318867	0	0	0	0.446197	0.354176	0.335976	0.225524	-1.16425	-1.49746	-1.57357	-2.14865	0.000120966	0.00173577	0.000520518
GAUA01007413.1_1	GAUA01006613.1_1 TSA: Hemiaulus sinensis hemi84447_c0_seq1 transcribed RNA sequence	K0T1F3|K0T1F3_THAOC Uncharacterized protein OS=Thalassiosira oceanica GN=THAOC_06968 PE=4 SV=1		491	2	517688	831605	615470	563264	297389	515761	357169	541277	422384	348135	305747	359138	149524	117253	198607	654921	458804	440276	337673	155128	0.959617	0.735985	0.338113	-0.0594698	-0.442253	-1.56442	0.0106446	0.993605	0.393378	0.0126808	0	0	1	0.700549	0.672259	0.515594	0.236865	-0.513441	-0.572911	-0.955694	-2.07786	0.00263098	0.238311	0.176369
K0R7A8|K0R7A8_THAOC	K0R6F7|K0R6F7_THAOC Uncharacterized protein OS=Thalassiosira oceanica GN=THAOC_32775 PE=4 SV=1	B8C704|B8C704_THAPS NADH dehydrogenase OS=Thalassiosira pseudonana GN=THAPSDRAFT_26002 PE=4 SV=1		200	4	93097.7	106634	96555.2	298877	229313	98338.5	217678	141399	104513	232843	213560	355353	432507	435705	371240	98762.3	208843	154530	267252	413150	0.739935	1.27968	1.97828	-0.434529	0.35578	0.984249	0.0120063	0.795622	0.759753	0.0349115	0	0	0	2.1146	1.56467	2.70601	4.18328	1.08039	0.645858	1.43617	2.06464	0.00136667	0.298452	0.824918
K0RIS8|K0RIS8_THAOC-B7FZE1|B7FZE1_PHATC(76.17%)-GAUA01012785.1_1(77.32%)-B8C5Q0|B8C5Q0_THAPS(92.42%)-B8C5P9|B8C5P9_THAPS(92.77%)	K0RIC9|K0RIC9_THAOC ATP synthase subunit beta OS=Thalassiosira oceanica GN=THAOC_27647 PE=3 SV=1		GAUA01012785.1_1 TSA: Hemiaulus sinensis hemi90910_c0_seq1 transcribed RNA sequence	139	15	268709	390467	278785	220565	142500	232699	155361	164976	164814	137607	144577	119440	70260	57774.5	98788.8	312654	198588	161717	133874	75607.7	0.814334	0.674132	0.380727	-0.296307	-0.568897	-1.39317	0.00365624	0.411301	0.0792021	0.00265536	0	0	1	0.635169	0.51724	0.428187	0.241826	-0.654789	-0.951096	-1.22369	-2.04796	0.00028115	0.0318052	0.00552029
K0TM40|K0TM40_THAOC	K0TM12|K0TM12_THAOC Uncharacterized protein OS=Thalassiosira oceanica GN=THAOC_02488 PE=4 SV=1			926	1	35419.8	30794.9	22233.8	32943	62866.6	10043.6	23092.2	36557.1	37769.1	46383.3	26027.1	11311.9	188468	232965	125224	29482.8	35284.4	32472.8	27907.4	182219	0.920318	0.790929	5.16429	-0.119796	-0.33838	2.36857	0.000795414	0.999499	0.991269	0.00206863	0	0	1	1.19678	1.10142	0.946565	6.18051	0.259154	0.139359	-0.0792259	2.62773	0.000190993	0.998988	0.999926
Q84XB5|Q84XB5_PHATR-B8C0L7|B8C0L7_THAPS(77.50%)	Q3S2A6|Q3S2A6_THAPS Cytochrome c oxidase subunit 2 OS=Thalassiosira pseudonana GN=cox2 PE=3 SV=1			514	21	1.15326e+06	3.25431e+06	1.48575e+06	1.18289e+06	912884	1.10975e+06	1.06386e+06	993522	916781	790099	610672	474304	269727	170596	394079	1.96444e+06	1.06851e+06	991389	625025	278134	0.927826	0.584951	0.260301	-0.108074	-0.773612	-1.94175	0.000191841	0.871989	0.0105725	0.00025408	0	0	1	0.543925	0.504668	0.31817	0.141585	-0.878519	-0.986593	-1.65213	-2.82026	0.0249423	0.283039	0.220417
X6PCT8|X6PCT8_RETFI	X6PCG8|X6PCG8_RETFI Uncharacterized protein OS=Reticulomyxa filosa GN=RFI_01704 PE=3 SV=1			223	2	61696	41439.2	117303	490045	375686	87317.7	190805	232315	90968.8	517818	343439	486803	806686	563010	411634	73479.5	317683	171363	449353	593776	0.539415	1.41447	1.86909	-0.890534	0.500263	0.902333	0.0505157	0.670294	0.73396	0.209845	0	0	0	4.32342	2.33212	6.11535	8.08084	2.11217	1.22164	2.61244	3.01451	0.00701686	0.278463	0.906761
B7FXF6|B7FXF6_PHATC	B7FXF6|B7FXF6_PHATC Predicted protein OS=Phaeodactylum tricornutum (strain CCAP 1055/1) GN=PHATRDRAFT_45368 PE=4 SV=1			160	1	17890.3	8659.6	9303.12	49848.6	47375.3	86697	62420.4	112109	53274.6	44986.9	86223.6	141456	123480	153457	168888	11951	61307	75934.7	90888.8	148608	1.2386	1.48252	2.42401	0.308708	0.568052	1.27739	0.0512691	0.94603	0.701129	0.0476006	0	0	1	5.12985	6.35382	7.60511	12.4348	2.35892	2.66763	2.92697	3.63631	0.00312291	0.314943	0.13445
X6NQM6|X6NQM6_RETFI	X6NQK2|X6NQK2_RETFI Uncharacterized protein (Fragment) OS=Reticulomyxa filosa GN=RFI_08560 PE=4 SV=1			638	1	62492.1	42075.7	92924.5	117242	174838	255474	207927	273009	229275	195229	225231	274745	433307	267918	339938	65830.8	182518	236737	231735	347054	1.29706	1.26966	1.90148	0.375248	0.344438	0.927122	0.0513193	0.69594	0.751568	0.0402283	0	0	0	2.77253	3.59615	3.52016	5.27191	1.4712	1.84645	1.81564	2.39833	0.00141543	0.142924	0.0222582
X6MFG5|X6MFG5_RETFI	X6MFA5|X6MFA5_RETFI Dual function enzyme: UDP-glucose 4-epimerase OS=Reticulomyxa filosa GN=RFI_24802 PE=4 SV=1	X6LRJ8|X6LRJ8_RETFI Nad-dependent epimerase/dehydratase (Fragment) OS=Reticulomyxa filosa GN=RFI_33376 PE=4 SV=1		1056	1	4235.84	1168.74	10831.9	23734.5	30155.2	10087	17651.8	38017.5	9730.48	22195.2	10410	86870.7	105056	59635.3	85091.1	5412.17	21325.6	21799.9	39825.3	83260.8	1.02224	1.86749	3.90427	0.0317398	0.901102	1.96505	0.0513908	0.999995	0.805017	0.0650644	0	0	0	3.9403	4.02795	7.35848	15.384	1.9783	2.01004	2.87941	3.94336	0.0151988	0.904317	0.895071
X6NFW5|X6NFW5_RETFI	X6NFR9|X6NFR9_RETFI Carbon nitrogen hydrolase/NAD synthase (Fragment) OS=Reticulomyxa filosa GN=RFI_12971 PE=4 SV=1			327	1	317808	322619	365528	139531	124659	106247	161356	133703	111147	133091	84519.9	64925.9	63796.7	93681.8	67634.5	335318	123479	135402	94178.8	75037.7	1.09656	0.762712	0.607696	0.132985	-0.390791	-0.718578	0.0594234	0.930669	0.49928	0.150425	0	0	0	0.368244	0.403802	0.280864	0.22378	-1.44127	-1.30828	-1.83206	-2.15984	1.04881e-06	8.39294e-06	1.42427e-05
B8BXK5|B8BXK5_THAPS	B8BXA1|B8BXA1_THAPS Enoyl-reductase [NADH] OS=Thalassiosira pseudonana GN=EAR1 PE=4 SV=1	B7FS72|B7FS72_PHATC Enoyl-acp reductase OS=Phaeodactylum tricornutum (strain CCAP 1055/1) GN=FABI PE=4 SV=1		262	1	98058	43646.9	64618.7	29099.6	35548	19297.6	26580.3	18953.1	21305.4	28690.9	23527.2	59921.5	9134.36	6304.21	10274.7	68774.5	27981.7	22279.6	37379.9	8571.1	0.79622	1.33587	0.306311	-0.328762	0.417779	-1.70693	0.0625198	0.915611	0.722976	0.207317	0	0	0	0.406861	0.323951	0.543513	0.124626	-1.29739	-1.62615	-0.879612	-3.00432	0.00884083	0.0585805	0.0293306
K0TC35|K0TC35_THAOC-B7GEG8|B7GEG8_PHATC(78.33%)	K0T0B0|K0T0B0_THAOC Uncharacterized protein OS=Thalassiosira oceanica GN=THAOC_06424 PE=3 SV=1			34	12	76193.8	108632	69204.5	61718	25513.3	44091.9	39896.3	32422.6	25244.8	34170.7	23948.9	12999.2	12289.6	19063.8	14534.1	84676.7	43774.4	32521.2	23706.3	15295.8	0.742929	0.541556	0.349425	-0.428704	-0.884818	-1.51695	0.068146	0.629031	0.206502	0.0575292	0	0	0	0.516959	0.384064	0.279962	0.180638	-0.951878	-1.38058	-1.8367	-2.46882	0.000884793	0.029182	0.006405
B7S4B8|B7S4B8_PHATC	B7S4B2|B7S4B2_PHATC Alcohol dehydrogenase OS=Phaeodactylum tricornutum (strain CCAP 1055/1) GN=PHATRDRAFT_bd1820 PE=4 SV=1			22	1	124158	130985	94344	64221.9	35007.1	18295.8	55952.9	65307.2	46013.4	35930.2	38631.4	45235.1	11661.9	5859.54	34878.3	116496	39174.9	55757.8	39932.2	17466.6	1.4233	1.01933	0.445861	0.509244	0.0276233	-1.16533	0.0772663	0.554666	0.999906	0.347948	0	0	0	0.336277	0.478625	0.342778	0.149933	-1.57228	-1.06303	-1.54465	-2.73761	0.000200632	0.00104949	0.00617118
B7GES9|B7GES9_PHATC	B7GES3|B7GES3_PHATC Predicted protein OS=Phaeodactylum tricornutum (strain CCAP 1055/1) GN=PHATRDRAFT_55230 PE=3 SV=1	B8C637|B8C637_THAPS HSP90 family member OS=Thalassiosira pseudonana GN=HSP90_1 PE=3 SV=1		35	1	284376	434956	390986	147526	108610	136278	196008	265269	116206	135205	96789	141335	100251	66416.6	96119	370106	130805	192494	124443	87595.5	1.47162	0.951366	0.669666	0.557402	-0.0719277	-0.578486	0.0787753	0.331213	0.997455	0.601542	0	0	0	0.353424	0.520105	0.336236	0.236676	-1.50053	-0.943124	-1.57245	-2.07901	0.000346941	0.00130413	0.01084
X6NYU3|X6NYU3_RETFI	X6NYI6|X6NYI6_RETFI Uncharacterized protein OS=Reticulomyxa filosa GN=RFI_06065 PE=4 SV=1			874	1	30462.6	42073.6	57929.8	64208	52795.8	61399.7	69256.9	133899	75415.9	112940	83775.6	151731	225095	257741	82714.8	43488.7	59467.9	92857.4	116149	188517	1.56147	1.95314	3.17006	0.642907	0.965795	1.66451	0.0823134	0.863556	0.578921	0.0668948	0	0	0	1.36743	2.13521	2.67079	4.33485	0.451471	1.09438	1.41727	2.11598	0.0279518	0.993023	0.713538
B8BT87|B8BT87_THAPS	B8BT70|B8BT70_THAPS Oxidoreductase OS=Thalassiosira pseudonana GN=THAPSDRAFT_1049 PE=4 SV=1	B5Y3B2|B5Y3B2_PHATC Myo-inositol 2-dehydrogenase putative (Fragment) OS=Phaeodactylum tricornutum (strain CCAP 1055/1) GN=PHATR_3639 PE=4 SV=1		712	1	80533.5	78675	75433.9	171364	156753	104663	157829	273759	133066	193548	157728	424431	420025	262320	387800	78214.1	144260	188218	258569	356715	1.30471	1.79238	2.47272	0.383733	0.841878	1.3061	0.0972804	0.936097	0.479189	0.089355	0	0	0	1.84442	2.40644	3.30591	4.56075	0.88317	1.2669	1.72505	2.18927	0.0183524	0.862579	0.520367
GAUB01013895.1_1	GAUB01012397.1_1 TSA: Leptocylindrus danicus lepto66067_c0_seq1 transcribed RNA sequence			1036	1	1.43878e+06	971529	887824	541733	415025	298852	537582	419432	361381	391024	265161	171200	191799	327340	205487	1.09938e+06	418537	439465	275795	241542	1.05	0.65895	0.577111	0.0703937	-0.601758	-0.79308	0.09886	0.99375	0.366899	0.215982	0	0	0	0.380704	0.39974	0.250865	0.219708	-1.39326	-1.32287	-1.99502	-2.18634	0.00039767	0.00287006	0.00359744
B7S3Q2|B7S3Q2_PHATC	B7S3P0|B7S3P0_PHATC Acetyl-coenzyme A synthetase OS=Phaeodactylum tricornutum (strain CCAP 1055/1) GN=PHATRDRAFT_bd645 PE=3 SV=1			699	1	72749.3	102111	68597	29933.2	27004.7	80675.1	66882.1	91684.3	29799.9	72783.7	50259.2	62351	15579.9	13281.8	17590.7	81152.6	45871	62788.8	61798	15484.1	1.36881	1.34721	0.337558	0.452923	0.429977	-1.56679	0.101213	0.793467	0.820234	0.401738	0	0	0	0.565244	0.773712	0.761504	0.190803	-0.823054	-0.370131	-0.393077	-2.38985	0.0375106	0.33383	0.832389
B7G9G9|B7G9G9_PHATC-B8BXS1|B8BXS1_THAPS(80.69%)	B7G9G9|B7G9G9_PHATC Fructose-1,6-bisphosphate aldolase OS=Phaeodactylum tricornutum (strain CCAP 1055/1) GN=FbaC2 PE=4 SV=1	B8BXS1|B8BXS1_THAPS Fructose-bisphosphate aldolase OS=Thalassiosira pseudonana GN=ALDO2 PE=4 SV=1		457	10	323869	546083	226882	234783	77336.9	168791	173855	77990.2	135294	147619	121020	26844.5	43546.5	24129.7	43879.1	365611	160303	129046	98494.5	37185.1	0.805014	0.614425	0.231967	-0.312914	-0.70269	-2.10801	0.124608	0.902385	0.564671	0.105577	0	0	0	0.438453	0.352961	0.269397	0.101707	-1.18951	-1.50242	-1.8922	-3.29751	0.0105819	0.101929	0.0525336
GAKA01000124.1_4	GAKA01000090.1_6 TSA: Nitzschia sp. ChengR-2013 comp1054_c0_seq1 transcribed RNA sequence	B8C4I5|B8C4I5_THAPS Oxygen-evolving enhancer protein 1 OS=Thalassiosira pseudonana GN=PsbO PE=4 SV=1		851	2	9359.46	14804.5	15712.2	36376.7	29075	43669	37870.6	58577.7	32055.9	33297.1	70743.8	48311	74629.3	100500	47730.8	13292.1	36373.6	42834.7	50784	74286.6	1.17763	1.39618	2.04232	0.23589	0.481483	1.03021	0.130331	0.96991	0.764747	0.12077	0	0	0	2.73649	3.22258	3.82062	5.58879	1.45232	1.68821	1.93381	2.48253	0.0123354	0.451151	0.242637
B7GEG9|B7GEG9_PHATC	B7GEG7|B7GEG7_PHATC Nad-dependent epimerase/dehydratase OS=Phaeodactylum tricornutum (strain CCAP 1055/1) GN=PHATRDRAFT_41531 PE=4 SV=1			626	1	339853	545784	252992	144062	74972	113121	161056	63432.9	117697	122059	120772	219189	74236.4	65746.4	45451.4	379543	110718	114062	154007	61811.4	1.0302	1.39098	0.558276	0.0429208	0.476098	-0.840949	0.138814	0.999634	0.60571	0.51558	0	0	0	0.291715	0.300524	0.405769	0.162857	-1.77737	-1.73445	-1.30127	-2.61832	0.00386073	0.0109505	0.0118655
X6NE51|X6NE51_RETFI	X6NDV8|X6NDV8_RETFI 3-hydroxyacyl-CoA dehydrogenase OS=Reticulomyxa filosa GN=RFI_13081 PE=3 SV=1			945	1	13175.9	2601.09	13217.2	28780.1	33156.7	49476.8	27168	87876.3	84010.6	50974.6	6394.26	46161.6	78610.6	119252	52328.4	9664.71	37137.9	66351.6	34510.2	83397.1	1.78663	0.929244	2.24561	0.83724	-0.105871	1.16711	0.162816	0.585317	0.999372	0.242488	0	0	0	3.84263	6.86535	3.57074	8.62903	1.94209	2.77933	1.83622	3.1092	0.0317036	0.662037	0.104481
K0R6F7|K0R6F7_THAOC-B8C704|B8C704_THAPS(85.44%)	K0R5E9|K0R5E9_THAOC Uncharacterized protein OS=Thalassiosira oceanica GN=THAOC_33280 PE=4 SV=1			772	1	42998.7	63621.5	56692.4	35580.4	10512.9	27566.5	43429.1	20823.2	17333.4	21663.1	22337.1	23103.5	8315.33	7359.6	10612.4	54437.5	24553.3	27195.2	22367.9	8762.44	1.1076	0.910993	0.356874	0.147437	-0.134488	-1.48651	0.165805	0.985805	0.991819	0.258456	0	0	0	0.451036	0.499568	0.410891	0.160963	-1.14869	-1.00125	-1.28317	-2.6352	0.00268162	0.0248023	0.0414265
X6N651|X6N651_RETFI	X6N5D5|X6N5D5_RETFI Rab GTPase OS=Reticulomyxa filosa GN=RFI_15717 PE=4 SV=1			347	8	813111	2.14621e+06	1.46948e+06	1.08079e+06	366322	582482	341925	313358	661007	420293	550698	193488	142548	196376	308252	1.47627e+06	676531	438764	388160	215726	0.648549	0.57375	0.31887	-0.624712	-0.801505	-1.64896	0.184884	0.606143	0.461363	0.143003	0	0	0	0.458271	0.297212	0.262933	0.146129	-1.12573	-1.75044	-1.92723	-2.77468	0.0122586	0.122875	0.0356429
GAKA01004705.1_2-GAUB01007688.1_1(73.63%)-B7FQE1|B7FQE1_PHATC(74.42%)	GAKA01004674.1_5 TSA: Nitzschia sp. ChengR-2013 comp2834_c0_seq2 transcribed RNA sequence		B7FQE1|B7FQE1_PHATC Protein fucoxanthin chlorophyll a/c protein OS=Phaeodactylum tricornutum (strain CCAP 1055/1) GN=Lhcr4 PE=4 SV=1	309	15	1.45661e+06	2.42063e+06	1.5268e+06	747284	476001	1.2556e+06	749046	648109	1.07392e+06	695060	640915	378155	397359	339706	508490	1.80134e+06	826296	823692	571377	415185	0.996849	0.691492	0.502465	-0.00455345	-0.532216	-0.992904	0.189957	0.999999	0.605159	0.248704	0	0	0	0.458711	0.457265	0.317195	0.230486	-1.12434	-1.1289	-1.65656	-2.11725	0.0033159	0.0280247	0.0276035
B7GD60|B7GD60_PHATC	B7GD47|B7GD47_PHATC Predicted protein OS=Phaeodactylum tricornutum (strain CCAP 1055/1) GN=PHATRDRAFT_23811 PE=3 SV=1			1144	1	60377.3	119148	36495	61541.5	8108.21	53364.8	35170.1	5544.33	18945	29427.8	28783.5	337.933	3646.78	931.293	8888.99	72006.7	41004.8	19886.5	19516.4	4489.02	0.484979	0.475955	0.109475	-1.044	-1.0711	-3.19132	0.19019	0.526039	0.512809	0.145536	0	0	0	0.569458	0.276176	0.271036	0.0623417	-0.812338	-1.85634	-1.88344	-4.00366	0.0589526	0.577423	0.156234
A0T0U1|PSBF_THAPS	A0T0U1|PSBF_THAPS Cytochrome b559 subunit beta OS=Thalassiosira pseudonana GN=psbF PE=3 SV=1			1199	1	1.85879e+06	4.25569e+06	2.23558e+06	857169	731774	2.73601e+06	1.02466e+06	818716	938733	596595	1.07557e+06	440201	305567	234229	313326	2.78335e+06	1.44165e+06	927369	704120	284374	0.643269	0.488413	0.197256	-0.636506	-1.03383	-2.34186	0.190342	0.715251	0.461471	0.152116	0	0	0	0.517955	0.333184	0.252976	0.10217	-0.949102	-1.58561	-1.98293	-3.29096	0.0232021	0.288801	0.0895813
GAKA01003912.1_1-B8BXP6|B8BXP6_THAPS(78.19%)-B7G0L6|B7G0L6_PHATC(85.19%)	GAKA01003889.1_3 TSA: Nitzschia sp. ChengR-2013 comp2396_c0_seq1 transcribed RNA sequence		B7G0L6|B7G0L6_PHATC Superoxide dismutase (Fragment) OS=Phaeodactylum tricornutum (strain CCAP 1055/1) GN=SOD1 PE=3 SV=1	643	10	3.01119e+06	3.43867e+06	3.33731e+06	1.12706e+06	1.03392e+06	2.18073e+06	1.04658e+06	1.09991e+06	1.047e+06	1.15582e+06	1.19298e+06	760573	833842	508370	952968	3.26239e+06	1.44724e+06	1.0645e+06	1.03646e+06	765060	0.735537	0.716163	0.528635	-0.44313	-0.48164	-0.919657	0.220266	0.585591	0.533228	0.171402	0	0	0	0.443613	0.326294	0.317699	0.234509	-1.17263	-1.61576	-1.65427	-2.09228	2.51811e-05	0.000450258	8.99862e-05
A0T0K1|A0T0K1_PHATC	A0T0K1|A0T0K1_PHATC 50S ribosomal protein L13, chloroplastic OS=Phaeodactylum tricornutum (strain CCAP 1055/1) GN=rpl13 PE=3 SV=1			1097	1	322211	525730	289826	190348	116813	158101	134557	82845.2	203050	105895	104911	79193.2	39893	89872.1	142027	379255	155087	140151	96666.6	90597.2	0.903689	0.623304	0.584169	-0.146102	-0.681992	-0.775543	0.274162	0.974616	0.421721	0.345959	0	0	0	0.408926	0.369542	0.254885	0.238882	-1.29009	-1.43619	-1.97208	-2.06563	0.00262786	0.0181068	0.012131
B7FYE8|B7FYE8_PHATC	B7FYE8|B7FYE8_PHATC Predicted protein OS=Phaeodactylum tricornutum (strain CCAP 1055/1) GN=PHATRDRAFT_45653 PE=4 SV=1			287	1	233454	140098	211690	68387.1	45148.6	214707	36226.7	38148.2	114532	38361.9	121685	8527.8	4228.88	14557.1	16416.3	195081	109414	62968.9	56191.4	11734.1	0.575509	0.513567	0.107245	-0.797089	-0.961377	-3.22102	0.317988	0.772798	0.696856	0.254825	0	0	0	0.560866	0.322784	0.288042	0.0601499	-0.834271	-1.63136	-1.79565	-4.05529	0.025238	0.405808	0.101293
B8BQS9|B8BQS9_THAPS	B8BQL7|B8BQL7_THAPS Uncharacterized protein OS=Thalassiosira pseudonana GN=THAPSDRAFT_1326 PE=4 SV=1	B7GA44|B7GA44_PHATC Predicted protein OS=Phaeodactylum tricornutum (strain CCAP 1055/1) GN=PHATRDRAFT_42282 PE=4 SV=1		82	1	126952	194958	88757.8	84223.2	47701	77073.8	82601.7	14478.8	74158.8	53927.1	73708.5	11839.6	24830.6	26506.5	47913.8	136889	69666	57079.8	46491.8	33083.6	0.819335	0.667352	0.474889	-0.287475	-0.58348	-1.07434	0.443283	0.93807	0.726413	0.401877	0	0	0	0.508922	0.416978	0.33963	0.241682	-0.974483	-1.26196	-1.55796	-2.04882	0.0294014	0.188224	0.0961234
EV435158_6	B8LE47|B8LE47_THAPS Predicted protein OS=Thalassiosira pseudonana GN=THAPSDRAFT_bd1788 PE=4 SV=1			1196	1	293243	347944	221523	246864	242192	180118	258255	156394	214372	264134	207760	157275	357513	359000	284978	287570	223058	209674	209723	333831	0.939998	0.940217	1.49661	-0.0892712	-0.0889346	0.581697	0.0302121	0.983888	0.984056	0.0746914	0	0	0	0.775665	0.729123	0.729293	1.16087	-0.366495	-0.455766	-0.45543	0.215202	0.0436031	0.545551	0.378038
EV435211_2	EV435186_3 34495_37 Quinqueloculina sp. cDNA library Quinqueloculina sp. cDNA clone 34495_37, mRNA sequence			983	1	90840.5	42956.3	69374.7	140283	110006	133220	58266.4	122071	66772.8	76251.4	70543.9	117425	145876	138620	166361	67723.9	127836	82370.2	88073.5	150286	0.64434	0.688954	1.17561	-0.634105	-0.537521	0.233407	0.024279	0.173278	0.255478	0.675251	0	0	0	1.88761	1.21627	1.30048	2.21909	0.916564	0.282459	0.379043	1.14997	0.00912458	0.071117	0.940175
EV435428_6-X6LFV3|X6LFV3_RETFI(85.51%)	EV435406_3 35087_493 Quinqueloculina sp. cDNA library Quinqueloculina sp. cDNA clone 35087_493, mRNA sequence			1087	2	387946	936168	666283	601608	522390	508959	884124	2.16013e+06	2.08824e+06	1.45155e+06	1.53507e+06	2.63987e+06	3.3395e+06	2.43486e+06	1.86192e+06	663466	544319	1.71083e+06	1.8755e+06	2.54543e+06	3.14307	3.44559	4.67635	1.65217	1.78475	2.22538	0.0240498	0.171319	0.108615	0.0169415	0	0	1	0.820418	2.57863	2.82682	3.83656	-0.28557	1.3666	1.49918	1.93981	0.00646121	0.998828	0.228729
EV435500_2	EV435492_2 35175_581 Quinqueloculina sp. cDNA library Quinqueloculina sp. cDNA clone 35175_581, mRNA sequence			1158	4	103854	130242	117301	157995	132909	210603	144066	177038	116567	202924	204597	235485	441080	360583	325755	117132	167169	145891	214335	375806	0.872712	1.28215	2.24806	-0.196422	0.358561	1.16868	0.000409581	0.910732	0.504675	0.00092075	0	0	1	1.42718	1.24552	1.82986	3.20839	0.513169	0.316747	0.87173	1.68185	3.99397e-05	0.475073	0.859587
EV435503_2-EV435604_2(82.20%)	EV435500_2 35243_591 Quinqueloculina sp. cDNA library Quinqueloculina sp. cDNA clone 35243_591, mRNA sequence			1066	4	1.63801e+06	1.3565e+06	1.31501e+06	3.4683e+06	2.57902e+06	1.51541e+06	2.61787e+06	1.95917e+06	1.8545e+06	2.13257e+06	1.68472e+06	2.46414e+06	913895	945778	1.09878e+06	1.43651e+06	2.52091e+06	2.14385e+06	2.09381e+06	986152	0.850427	0.830578	0.391189	-0.233741	-0.267812	-1.35406	0.0499056	0.846706	0.794821	0.0429882	0	0	1	1.75489	1.4924	1.45757	0.686492	0.811379	0.577638	0.543567	-0.542684	0.0280834	0.14712	0.482697
Q26236|Q26236_RETFI-EV435392_3(81.09%)-EV435407_2(81.82%)-EV435311_2(83.50%)-Q3MKR5|Q3MKR5_RETFI(98.48%)	Q26235|Q26235_RETFI Beta-tubulin OS=Reticulomyxa filosa GN=tubb1 PE=2 SV=1		EV435407_2 35088_494 Quinqueloculina sp. cDNA library Quinqueloculina sp. cDNA clone 35088_494, mRNA sequence	406	73	1.79582e+06	2.45346e+06	2.75944e+06	2.48635e+06	2.38756e+06	2.92303e+06	2.34943e+06	2.33558e+06	2.12023e+06	2.25866e+06	3.10014e+06	2.14892e+06	1.0684e+06	877305	1.11208e+06	2.33624e+06	2.59898e+06	2.26841e+06	2.50257e+06	1.01926e+06	0.87281	0.962906	0.392178	-0.196261	-0.0545324	-1.35042	0.000828015	0.584152	0.979874	0.00111763	0	0	1	1.11246	0.970968	1.0712	0.436283	0.153756	-0.0425044	0.0992239	-1.19666	0.00166714	0.887113	0.999205
X6L7V9|X6L7V9_RETFI-X6N694|X6N694_RETFI(89.57%)	Q9TK52|RBL_PHATC Ribulose bisphosphate carboxylase large chain OS=Phaeodactylum tricornutum (strain CCAP 1055/1) GN=rbcL PE=3 SV=1	A8DP73|A8DP73_THAPS Ribulose-1,5-bisphosphate carboxylase/oxygenase large subunit (Fragment) OS=Thalassiosira pseudonana GN=rbcL PE=3 SV=1		425	4	212843	245146	268450	291480	201847	208606	270584	253401	220262	381879	323009	310740	578534	736589	533589	242146	233978	248082	338543	616237	1.06028	1.4469	2.63374	0.0844478	0.532966	1.39711	0.000247226	0.99229	0.254828	0.000345374	0	0	1	0.966266	1.02451	1.39809	2.5449	-0.0495077	0.0349401	0.483459	1.34761	4.42629e-05	0.999762	0.999933
X6L989|X6L989_RETFI	X6L7V9|X6L7V9_RETFI Phosphoenolpyruvate carboxykinase OS=Reticulomyxa filosa GN=RFI_40071 PE=3 SV=1	X6N694|X6N694_RETFI Phosphoenolpyruvate carboxykinase (ATP) (Fragment) OS=Reticulomyxa filosa GN=RFI_16395 PE=4 SV=1		1052	1	78984	106965	42365.5	75271.9	71428.8	73104.5	63280.2	59644.8	69098.9	66800.1	63291	85844.1	48754.6	53090.8	48434.8	76104.8	73268.4	64008	71978.4	50093.4	0.873609	0.982394	0.683698	-0.19494	-0.0256268	-0.548569	0.010201	0.388293	0.995046	0.012345	0	0	0	0.962731	0.841051	0.94578	0.658217	-0.054796	-0.249736	-0.0804228	-0.603365	0.318898	0.999366	0.87307
X6LFS5|X6LFS5_RETFI	X6LFG8|X6LFG8_RETFI Uncharacterized protein (Fragment) OS=Reticulomyxa filosa GN=RFI_37343 PE=4 SV=1			314	2	131922	55107.1	127509	146776	130025	154293	113130	82521.2	99944.2	97441.3	115550	118455	108080	109623	85420.1	104846	143698	98531.8	110482	101041	0.685687	0.768851	0.703148	-0.544378	-0.379224	-0.508099	0.0107739	0.0132508	0.0604326	0.0180538	0	0	0	1.37056	0.939775	1.05376	0.963707	0.454766	-0.0896126	0.0755419	-0.0533336	0.172361	0.290579	0.996569
X6LNW4|X6LNW4_RETFI	X6LLZ8|X6LLZ8_RETFI Uncharacterized protein (Fragment) OS=Reticulomyxa filosa GN=RFI_34765 PE=4 SV=1			845	8	321739	319309	461568	320596	284078	254559	395575	477704	456131	462363	483807	818344	806472	790979	676633	367539	286411	443137	588171	758028	1.54721	2.05359	2.64665	0.629666	1.03815	1.40416	0.00415486	0.358239	0.0389006	0.00328536	0	1	1	0.779267	1.20569	1.6003	2.06244	-0.35981	0.269856	0.678339	1.04435	0.00182987	0.869882	0.895192
X6LPU1|X6LPU1_RETFI	X6LPD4|X6LPD4_RETFI Uncharacterized protein (Fragment) OS=Reticulomyxa filosa GN=RFI_34823 PE=4 SV=1			1099	1	604745	810832	519191	497379	469685	603901	667687	665365	876459	462367	428087	462768	503536	429579	541669	644923	523655	736503	451074	491595	1.40647	0.861395	0.938776	0.492076	-0.215253	-0.0911466	0.00762372	0.0373023	0.664208	0.953445	0	0	0	0.811966	1.142	0.699423	0.762254	-0.300509	0.191566	-0.515762	-0.391656	0.0234951	0.555838	0.7667
X6LSS3|X6LSS3_RETFI	X6LS79|X6LS79_RETFI Proliferating cell nuclear antigen OS=Reticulomyxa filosa GN=RFI_32911 PE=3 SV=1	X6P147|X6P147_RETFI Proliferating cell nuclear antigen OS=Reticulomyxa filosa GN=RFI_05259 PE=3 SV=1		140	2	114952	50377.5	114129	167549	211186	216125	218454	172232	133574	225128	329838	422562	311888	403239	344538	93152.9	198286	174753	325843	353222	0.881318	1.64329	1.78137	-0.182265	0.71659	0.832988	0.0143475	0.961416	0.11659	0.0530454	0	0	0	2.12861	1.87599	3.49794	3.79185	1.08991	0.907648	1.8065	1.9229	0.00103104	0.224366	0.434739
X6LTV1|X6LTV1_RETFI	X6LTM2|X6LTM2_RETFI Uncharacterized protein OS=Reticulomyxa filosa GN=RFI_32949 PE=3 SV=1			157	17	173303	131388	180379	213156	281490	234250	217406	231253	180079	250123	365270	383638	384946	617282	345447	161690	242965	209580	333010	449225	0.86259	1.37061	1.84893	-0.213253	0.454816	0.886687	0.0338042	0.960877	0.587085	0.0683727	0	0	0	1.50266	1.29618	2.05956	2.77831	0.587521	0.374269	1.04234	1.47421	0.00725625	0.698775	0.935226
X6LVF3|X6LVF3_RETFI	X6LVA5|X6LVA5_RETFI Uncharacterized protein OS=Reticulomyxa filosa GN=RFI_32736 PE=4 SV=1			158	2	103460	46461.6	95919.8	94229	108140	32927.8	64950.5	81103.6	66400.9	107384	94553.3	111924	204282	316802	120933	81947.1	78432.2	70818.3	104621	214005	0.902924	1.3339	2.72854	-0.147324	0.415648	1.44813	0.0371703	0.997952	0.929177	0.0571946	0	0	0	0.957108	0.864196	1.27668	2.61151	-0.0632456	-0.210569	0.352402	1.38488	0.0281502	0.999985	0.998543
X6LWM2|X6LWM2_RETFI	X6LWJ3|X6LWJ3_RETFI Uncharacterized protein OS=Reticulomyxa filosa GN=RFI_32303 PE=4 SV=1	X6NVL9|X6NVL9_RETFI Uncharacterized protein (Fragment) OS=Reticulomyxa filosa GN=RFI_06765 PE=4 SV=1		730	3	337570	273975	386638	471549	294926	348090	425559	567944	495523	455227	503756	716774	677902	1.00477e+06	813424	332728	371521	496342	558586	832033	1.33597	1.50351	2.23953	0.417888	0.588333	1.1632	0.00990526	0.614326	0.308891	0.00741396	0	0	1	1.11659	1.49174	1.67881	2.50064	0.159104	0.576992	0.747437	1.3223	0.00206977	0.992173	0.42982
X6M2I5|X6M2I5_RETFI	X6M1Z9|X6M1Z9_RETFI Rab7 OS=Reticulomyxa filosa GN=RFI_30380 PE=3 SV=1			918	2	147783	134814	169229	279330	250408	150995	274464	338814	326068	304357	240091	422831	426910	353283	491689	150609	226911	313115	322426	423961	1.3799	1.42094	1.8684	0.464564	0.506841	0.901802	0.0493078	0.465412	0.385885	0.0332414	0	0	0	1.50663	2.079	2.14082	2.81498	0.591325	1.05589	1.09817	1.49313	0.00321707	0.584068	0.0578938
X6M3Y0|X6M3Y0_RETFI	X6M3P6|X6M3P6_RETFI Uncharacterized protein OS=Reticulomyxa filosa GN=RFI_29298 PE=4 SV=1			590	2	202883	152879	230357	251948	187558	238541	200420	219032	255276	254087	384922	321375	428535	409107	393855	195373	226016	224909	320128	410499	0.995103	1.4164	1.81624	-0.00708155	0.502226	0.860955	0.00133606	0.999985	0.0815183	0.00228011	0	0	0	1.15684	1.15118	1.63855	2.1011	0.210193	0.203111	0.712418	1.07115	0.000339524	0.877001	0.890124
X6M545|X6M545_RETFI	X6M4C3|X6M4C3_RETFI Uncharacterized protein OS=Reticulomyxa filosa GN=RFI_28611 PE=4 SV=1			1092	1	40200.6	64668.5	72204.1	58578.5	68775.8	64012.2	75319.9	87394.5	105763	76967.4	64945.6	142678	188226	130385	179234	59024.4	63788.8	89492.6	94863.5	165948	1.40295	1.48715	2.60153	0.488464	0.57255	1.37936	0.0095518	0.669821	0.536017	0.00776776	0	0	1	1.08072	1.5162	1.60719	2.81152	0.111992	0.600456	0.684542	1.49135	0.00303725	0.999284	0.606441
X6M5A7|X6M5A7_RETFI	X6M545|X6M545_RETFI Uncharacterized protein OS=Reticulomyxa filosa GN=RFI_28805 PE=4 SV=1			759	2	1.1935e+06	838029	1.17776e+06	1.47078e+06	1.76061e+06	1.06224e+06	1.14076e+06	1.64725e+06	1.3058e+06	1.6552e+06	2.07493e+06	3.12113e+06	3.04805e+06	2.47225e+06	3.8742e+06	1.06976e+06	1.43121e+06	1.3646e+06	2.28375e+06	3.1315e+06	0.953458	1.59567	2.188	-0.0687587	0.674166	1.12961	0.0147239	0.998805	0.314233	0.0244861	0	0	1	1.33788	1.27561	2.13482	2.92728	0.419948	0.35119	1.09411	1.54956	0.00330221	0.901789	0.949698
X6M6E6|X6M6E6_RETFI	X6M698|X6M698_RETFI Putative 26S ATPase complex subunit 4 OS=Reticulomyxa filosa GN=RFI_27856 PE=3 SV=1	EV435388_2 35065_471 Quinqueloculina sp. cDNA library Quinqueloculina sp. cDNA clone 35065_471, mRNA sequence		519	1	264371	101654	177978	135062	348545	150243	202008	165193	134198	180462	86389.6	237089	371125	571195	320093	181334	211283	167133	167980	420804	0.791038	0.795047	1.99166	-0.338181	-0.330889	0.99397	0.0386372	0.944132	0.946993	0.115726	0	0	0	1.16516	0.921686	0.926357	2.3206	0.220529	-0.117652	-0.11036	1.2145	0.0373881	0.994568	0.999704
X6M8P6|X6M8P6_RETFI	X6M7V2|X6M7V2_RETFI Phosphoenolpyruvate carboxykinase OS=Reticulomyxa filosa GN=RFI_27389 PE=3 SV=1			1160	1	164999	192448	120874	63909.6	74389.6	76694.5	61458.5	48703.5	75051.4	69518.3	47402	52503.8	144967	128003	100575	159440	71664.6	61737.8	56474.7	124515	0.861482	0.788042	1.73747	-0.215107	-0.343656	0.796985	0.00161972	0.838476	0.603448	0.00951862	0	0	0	0.449476	0.387216	0.354206	0.78095	-1.15368	-1.36879	-1.49734	-0.356698	0.000398841	0.00297265	0.00133256
X6M953|X6M953_RETFI	X6M8X2|X6M8X2_RETFI Proteasome subunit alpha type 5 OS=Reticulomyxa filosa GN=RFI_27475 PE=4 SV=1			660	1	100109	31271.6	53205.5	75406.7	111941	132394	60882.5	48709.5	50242	58929.1	61741.8	61411.8	71875.4	119876	71692.7	61528.5	106581	53278	60694.2	87814.7	0.499885	0.569468	0.823927	-1.00033	-0.812313	-0.279411	0.0413999	0.0492175	0.0925053	0.682019	1	0	0	1.73221	0.865907	0.986441	1.42722	0.792617	-0.207715	-0.0196958	0.513206	0.09909	0.222783	0.992411
X6MA97|X6MA97_RETFI-EV435365_1(85.58%)	X6M9Y4|X6M9Y4_RETFI CCT chaperonin gamma subunit OS=Reticulomyxa filosa GN=RFI_26934 PE=3 SV=1			329	7	136407	126724	174147	126544	109748	140572	153820	199972	138258	177199	242704	293506	337591	329921	308971	145759	125621	164017	237803	325494	1.30564	1.89302	2.59108	0.384761	0.920688	1.37355	0.000529133	0.562719	0.0182842	0.000512489	0	0	1	0.861841	1.12526	1.63148	2.2331	-0.214506	0.170256	0.706182	1.15905	0.000134749	0.941197	0.9579
X6MFI5|X6MFI5_RETFI	X6MFG5|X6MFG5_RETFI Uncharacterized protein OS=Reticulomyxa filosa GN=RFI_24721 PE=4 SV=1			1134	2	1.40382e+07	1.70337e+07	1.42758e+07	1.65314e+07	1.6157e+07	1.49083e+07	1.13049e+07	9.27506e+06	1.10167e+07	1.19451e+07	1.46174e+07	1.03508e+07	5.75706e+06	5.2654e+06	6.14688e+06	1.51159e+07	1.58656e+07	1.05322e+07	1.23044e+07	5.72312e+06	0.663841	0.775543	0.360725	-0.591091	-0.366721	-1.47103	8.79847e-05	0.00451049	0.0405157	5.57234e-05	0	0	1	1.04959	0.696764	0.814005	0.378615	0.0698317	-0.521259	-0.29689	-1.4012	2.87142e-05	0.959753	0.0151686
X6MHJ0|X6MHJ0_RETFI	X6MGU0|X6MGU0_RETFI Serine palmitoyltransferase 1 (Fragment) OS=Reticulomyxa filosa GN=RFI_24266 PE=4 SV=1			513	2	49361.8	15861.5	74449.3	66702.5	71718	80727.1	77559	87671	86966.4	94114.4	184477	186629	92944.7	74280.1	73774.9	46557.5	73049.2	84065.5	155073	80333.3	1.15081	2.12286	1.09971	0.202646	1.08601	0.137129	0.0203019	0.958344	0.0259122	0.987111	0	1	0	1.56901	1.80563	3.33079	1.72546	0.649853	0.852499	1.73587	0.786983	0.00830355	0.768191	0.499173
X6MHJ5|X6MHJ5_RETFI	X6MHJ0|X6MHJ0_RETFI Uncharacterized protein (Fragment) OS=Reticulomyxa filosa GN=RFI_24227 PE=4 SV=1			271	1	224713	79145.7	143945	180390	227296	364097	153728	99135.5	138800	103013	189405	177804	88345.2	102607	109569	149268	257261	130554	156741	100174	0.507478	0.609267	0.389386	-0.978582	-0.714853	-1.36073	0.0384182	0.0873148	0.19549	0.0338789	0	0	1	1.72349	0.874632	1.05006	0.671102	0.78533	-0.193252	0.0704767	-0.575396	0.0724241	0.243182	0.994464
X6MIB3|X6MIB3_RETFI	X6MHJ6|X6MHJ6_RETFI Uncharacterized protein (Fragment) OS=Reticulomyxa filosa GN=RFI_24508 PE=4 SV=1			665	2	972832	749106	1.45621e+06	668889	564350	374138	789449	1.28674e+06	1.03574e+06	1.14836e+06	1.5554e+06	1.73522e+06	2.7975e+06	3.82995e+06	1.07374e+06	1.05938e+06	535792	1.03731e+06	1.47966e+06	2.56706e+06	1.93603	2.76163	4.79116	0.953101	1.46552	2.26037	0.0451248	0.832001	0.434659	0.0367317	0	0	1	0.505759	0.979165	1.39672	2.42317	-0.983477	-0.0303767	0.482045	1.2769	0.0364491	0.86792	0.999999
X6MJ96|X6MJ96_RETFI	X6MIL7|X6MIL7_RETFI Uncharacterized protein OS=Reticulomyxa filosa GN=RFI_23640 PE=4 SV=1			1164	2	915602	848342	620660	398810	439425	383767	509995	461605	529654	629790	749917	444300	832730	834003	742433	794868	407334	500418	608002	803055	1.22852	1.49264	1.97149	0.296922	0.577864	0.979286	0.00238343	0.560025	0.0754646	0.00194198	0	0	0	0.512455	0.629561	0.764909	1.0103	-0.964503	-0.667581	-0.386639	0.0147834	0.0025374	0.00643369	0.0349145
X6MK93|X6MK93_RETFI	X6MK85|X6MK85_RETFI Succinate-CoA ligase OS=Reticulomyxa filosa GN=RFI_23088 PE=4 SV=1			1001	8	553206	469083	626470	461179	385741	543773	542113	685642	375568	517804	969615	859542	351383	227508	366110	549586	463564	534441	782320	315000	1.1529	1.68762	0.679518	0.205261	0.75499	-0.557416	0.0308218	0.937259	0.120321	0.642411	0	0	0	0.843479	0.972443	1.42347	0.573159	-0.245576	-0.0403146	0.509413	-0.802992	0.0262101	0.938346	0.999917
X6MLW8|X6MLW8_RETFI	X6MLD7|X6MLD7_RETFI Uncharacterized protein OS=Reticulomyxa filosa GN=RFI_22933 PE=4 SV=1			178	1	33744.8	19639.6	45378.4	44974.1	38431.2	29167.9	40408	40361.2	54504.5	54744.2	60850.7	81388.7	145108	140652	76058.5	32920.9	37524.4	45091.2	65661.2	120606	1.20165	1.74983	3.21407	0.265018	0.807212	1.6844	0.00550822	0.970748	0.421942	0.00611639	0	0	1	1.13983	1.36968	1.99451	3.66351	0.188823	0.453841	0.996035	1.87323	0.00175346	0.998343	0.93967
X6MMT6|X6MMT6_RETFI	X6MLW8|X6MLW8_RETFI Uncharacterized protein (Fragment) OS=Reticulomyxa filosa GN=RFI_22366 PE=3 SV=1			615	1	2.14375e+06	2.47032e+06	4.10261e+06	2.14046e+06	1.78187e+06	2.12697e+06	2.46264e+06	3.03146e+06	1.46838e+06	3.68882e+06	3.86303e+06	2.65469e+06	5.67794e+06	6.33439e+06	4.02367e+06	2.90556e+06	2.01643e+06	2.32083e+06	3.40218e+06	5.34534e+06	1.15096	1.68723	2.65089	0.202834	0.754655	1.40648	0.00344615	0.963512	0.219202	0.00387986	0	0	1	0.693991	0.798754	1.17092	1.83969	-0.527012	-0.324178	0.227643	0.879464	0.00544876	0.7078	0.911082
X6MMY7|X6MMY7_RETFI	X6MMT6|X6MMT6_RETFI Uncharacterized protein OS=Reticulomyxa filosa GN=RFI_22044 PE=4 SV=1			751	2	129301	131854	157966	255820	394058	247386	363206	335084	257017	426547	417163	462948	508488	434417	483092	139707	299088	318436	435553	475332	1.06469	1.45627	1.58927	0.0904299	0.542276	0.668365	0.00989904	0.970495	0.0597645	0.0172829	0	0	0	2.14083	2.27931	3.11762	3.40236	1.09817	1.1886	1.64044	1.76653	6.5767e-05	0.0173831	0.00838654
X6MNM1|X6MNM1_RETFI	X6MMZ8|X6MMZ8_RETFI Enolase OS=Reticulomyxa filosa GN=RFI_22562 PE=3 SV=1			1136	1	296307	505614	400771	278578	173820	290993	348866	276950	350574	195263	192854	68412.2	67716.3	135648	109827	400897	247797	325464	152176	104397	1.31343	0.614116	0.4213	0.393337	-0.703416	-1.24708	0.0052085	0.377648	0.229328	0.0530002	0	0	0	0.618106	0.811838	0.379589	0.260408	-0.694074	-0.300737	-1.39749	-1.94115	0.00192897	0.115369	0.667455
X6MPF1|X6MPF1_RETFI	X6MPA0|X6MPA0_RETFI UDP-glucose 6-dehydrogenase OS=Reticulomyxa filosa GN=RFI_22497 PE=3 SV=1			478	6	397109	394531	676678	371112	308833	606072	350205	281273	509365	409558	653864	500544	804809	892597	644851	489440	428672	380281	521322	780752	0.887114	1.21613	1.82133	-0.172809	0.282299	0.864989	0.0238034	0.967706	0.823827	0.0450529	0	0	0	0.875843	0.776973	1.06514	1.5952	-0.191255	-0.364064	0.091044	0.673734	0.0395847	0.981004	0.863839
X6MQ72|X6MQ72_RETFI	X6MPV9|X6MPV9_RETFI Component of the mitotic exit network OS=Reticulomyxa filosa GN=RFI_22229 PE=4 SV=1			889	2	61767.4	109235	63204.6	160019	167821	98143.3	102955	87509.9	95619.7	119893	150909	130437	214527	221091	157024	78069.1	141994	95361.4	133746	197548	0.671587	0.941915	1.39124	-0.574354	-0.0863311	0.476368	0.0121553	0.237056	0.981729	0.138005	0	0	0	1.81883	1.2215	1.71318	2.53042	0.863008	0.288654	0.776677	1.33938	0.00277108	0.0966248	0.932309
X6MR09|X6MR09_RETFI	X6MQB1|X6MQB1_RETFI Uncharacterized protein OS=Reticulomyxa filosa GN=RFI_21738 PE=4 SV=1			744	1	8846.25	25881.3	15636.1	17425	7125.69	20858.5	13328.6	22574.9	9031.5	4150.12	5035.61	1848.39	713.8	2662.22	1819.47	16787.9	15136.4	14978.3	3678.04	1731.83	0.989558	0.242993	0.114415	-0.015144	-2.04101	-3.12765	0.018965	0.999978	0.0919834	0.0473537	0	0	1	0.901627	0.892212	0.219089	0.10316	-0.149397	-0.164541	-2.19041	-3.27705	0.0269825	0.9966	0.995171
X6MSV9|X6MSV9_RETFI	X6MRT7|X6MRT7_RETFI Uncharacterized protein OS=Reticulomyxa filosa GN=RFI_20613 PE=4 SV=1			80	3	168207	187817	133798	107808	129432	110962	134586	105099	124915	123310	171902	141889	167627	153488	164815	163274	116067	121533	145700	161977	1.0471	1.25531	1.39554	0.0663925	0.328043	0.480825	0.025255	0.973579	0.183678	0.0319921	0	0	0	0.710873	0.744351	0.892366	0.992052	-0.492337	-0.425944	-0.164293	-0.0115121	0.0309206	0.0698476	0.120272
X6MUP2|X6MUP2_RETFI	X6MTD3|X6MTD3_RETFI Uncharacterized protein (Fragment) OS=Reticulomyxa filosa GN=RFI_20458 PE=4 SV=1			441	2	749015	571944	888658	709654	663632	391526	818434	643946	582957	901902	799432	669097	1.40759e+06	1.76301e+06	960801	736539	588270	681779	790144	1.37713e+06	1.15896	1.34316	2.34099	0.212825	0.425635	1.22712	0.0131935	0.959459	0.724192	0.0141412	0	0	1	0.798696	0.925653	1.07278	1.86974	-0.324282	-0.111457	0.101353	0.902836	0.0101258	0.918307	0.997839
X6MVK1|X6MVK1_RETFI	X6MUP2|X6MUP2_RETFI Heat shock protein 70C (Fragment) OS=Reticulomyxa filosa GN=RFI_19962 PE=3 SV=1			593	1	270647	176373	263657	256544	258789	293921	208543	262634	233815	230059	203130	272997	133591	143748	134606	236892	269751	234997	235395	137315	0.871163	0.872639	0.509043	-0.198985	-0.196544	-0.974141	0.00096696	0.373341	0.382162	0.000800786	0	0	0	1.13871	0.992001	0.993681	0.579652	0.187399	-0.0115859	-0.00914476	-0.786742	0.00530843	0.726216	0.999993
X6MVK7|X6MVK7_RETFI	X6MVK1|X6MVK1_RETFI Uncharacterized protein (Fragment) OS=Reticulomyxa filosa GN=RFI_20198 PE=4 SV=1			891	1	122047	89657.2	91588.5	93590.6	137925	46232.7	142273	103049	78586.8	151848	159230	86287.2	202647	177615	232866	101097	92582.9	107969	132455	204376	1.16619	1.43067	2.20749	0.221804	0.516686	1.14241	0.0260201	0.954974	0.579164	0.0254252	0	0	1	0.915778	1.06797	1.31017	2.02158	-0.126929	0.094875	0.389757	1.01548	0.0150187	0.997783	0.999039
X6MXD5|X6MXD5_RETFI	X6MWR6|X6MWR6_RETFI Uncharacterized protein OS=Reticulomyxa filosa GN=RFI_18998 PE=4 SV=1			156	1	30143.3	49566.5	1.09811e+06	60814.8	41357.2	25860.4	74571.7	43831.4	55111.1	79651	97364.9	40983.5	195959	128381	122681	392605	42677.5	57838.1	72666.5	149007	1.35524	1.70269	3.49147	0.438545	0.767816	1.80383	0.00647048	0.904274	0.570023	0.00651576	0	0	1	0.108703	0.147319	0.185088	0.379534	-3.20153	-2.76299	-2.43372	-1.3977	0.5289	0.549907	0.587808
X6N0H1|X6N0H1_RETFI	X6N092|X6N092_RETFI Isocitrate dehydrogenase OS=Reticulomyxa filosa GN=RFI_17764 PE=3 SV=1			1037	1	98733.1	66958.9	67441.6	68954.6	58381	84186.9	53444.8	42070.9	56445.1	48380.3	95957.3	81068.9	112878	115386	90395.9	77711.2	70507.5	50653.6	75135.5	106220	0.718415	1.06564	1.5065	-0.477111	0.0917177	0.591203	0.0168175	0.463602	0.983277	0.0938776	0	0	0	0.907302	0.651819	0.966855	1.36685	-0.140346	-0.617457	-0.0486283	0.450857	0.0252746	0.980895	0.321119
X6N401|X6N401_RETFI	X6N3Z5|X6N3Z5_RETFI Proteasome beta 7 subunit-like protein OS=Reticulomyxa filosa GN=RFI_16207 PE=3 SV=1			849	1	107232	47513.9	130799	49390.5	59138.5	13740.2	90222	110440	57467	126181	128676	151161	129808	85472	73260.4	95181.7	40756.4	86042.9	135339	96180	2.11115	3.32069	2.35987	1.07803	1.73148	1.23871	0.00966149	0.181196	0.00615266	0.0889441	0	1	0	0.428196	0.903986	1.4219	1.01049	-1.22366	-0.145628	0.507825	0.0150522	0.0327553	0.221915	0.994515
X6N4F2|X6N4F2_RETFI	X6N4D3|X6N4D3_RETFI Lysine--tRNA ligase OS=Reticulomyxa filosa GN=RFI_16597 PE=3 SV=1			52	12	237631	129698	209397	524302	567550	470132	396255	339168	459227	383416	451703	372542	450312	423364	395600	192242	520661	398216	402553	423092	0.764829	0.773158	0.812606	-0.386792	-0.371164	-0.299373	0.0373438	0.0475406	0.0558716	0.120158	0	0	0	2.70836	2.07143	2.09399	2.20083	1.43742	1.05063	1.06626	1.13805	0.000132288	6.41722e-05	0.00281059
X6N7J7|X6N7J7_RETFI	X6N6Z7|X6N6Z7_RETFI Chaperonin containing t-complex protein 1, zeta subunit, tcpz OS=Reticulomyxa filosa GN=RFI_15392 PE=3 SV=1			1058	2	333065	346895	412795	262784	360904	383634	442443	530229	531265	433601	346648	507189	604975	497804	606847	364252	335774	501312	429146	569875	1.493	1.27808	1.6972	0.578219	0.353978	0.763155	0.0122624	0.0575355	0.360871	0.00998664	0	0	0	0.921819	1.37628	1.17816	1.56451	-0.117444	0.460775	0.236533	0.645711	0.00483675	0.977014	0.118189
X6N7U5|X6N7U5_RETFI-EV435703_3(71.12%)-X6LKJ6|X6LKJ6_RETFI(88.20%)	X6N7J7|X6N7J7_RETFI Actin related protein 2/3 complex, subunit 4, 20kDa OS=Reticulomyxa filosa GN=RFI_15477 PE=4 SV=1		X6LKJ6|X6LKJ6_RETFI Tubulin alpha-3 chain (Fragment) OS=Reticulomyxa filosa GN=RFI_34978 PE=3 SV=1	512	15	325584	317647	421991	718785	560973	796674	915174	764041	708825	806194	751510	844107	385304	450394	399235	355074	692144	796013	800604	411645	1.15007	1.1567	0.594738	0.20172	0.210016	-0.749673	0.00160931	0.485445	0.45191	0.0161568	0	0	0	1.9493	2.24182	2.25475	1.15932	0.962952	1.16467	1.17297	0.213279	7.4987e-05	0.00321605	0.000402547
X6N8Q9|X6N8Q9_RETFI	X6N871|X6N871_RETFI Uncharacterized protein OS=Reticulomyxa filosa GN=RFI_15703 PE=4 SV=1			559	3	81992	42521.7	91164	157148	179750	160006	145611	108892	62882	105237	152833	190185	210026	235636	251886	71892.6	165635	105795	149419	232516	0.638724	0.902097	1.40379	-0.646735	-0.148646	0.489326	0.00847482	0.181635	0.923385	0.125385	0	0	0	2.30392	1.47157	2.07836	3.23422	1.20409	0.557356	1.05544	1.69342	0.000860671	0.0262225	0.674572
X6NAB6|X6NAB6_RETFI-X6MBM3|X6MBM3_RETFI(90.67%)	X6N9Z3|X6N9Z3_RETFI Uncharacterized protein OS=Reticulomyxa filosa GN=RFI_14352 PE=4 SV=1			637	2	649070	634275	606511	370159	434229	445802	485101	420080	428400	438961	669720	416022	220813	225493	290376	629952	416730	444527	508234	245561	1.0667	1.21958	0.589256	0.0931589	0.286382	-0.763034	0.0170465	0.970035	0.509666	0.101577	0	0	0	0.661526	0.705652	0.806782	0.389808	-0.59613	-0.502971	-0.309748	-1.35916	0.000781051	0.0255261	0.0542126
X6NFR8|X6NFR8_RETFI	X6NFM1|X6NFM1_RETFI Uncharacterized protein OS=Reticulomyxa filosa GN=RFI_12614 PE=4 SV=1			1090	2	158616	280591	132940	105878	120378	143472	116603	129810	159433	141189	102458	120516	218444	281581	178746	190716	123243	135282	121388	226257	1.09769	0.984948	1.83587	0.134469	-0.0218799	0.876462	0.00945931	0.963207	0.99985	0.0158352	0	0	0	0.646211	0.709339	0.636485	1.18636	-0.629922	-0.495453	-0.651802	0.24654	0.0593366	0.406187	0.579826
X6NH19|X6NH19_RETFI	X6NGR8|X6NGR8_RETFI Uncharacterized protein OS=Reticulomyxa filosa GN=RFI_12042 PE=3 SV=1			695	5	241021	186336	346454	200442	180369	177001	226261	324648	176816	272092	395584	378571	175973	170644	115753	257937	185937	242575	348749	154123	1.30461	1.87563	0.828899	0.383615	0.907372	-0.270732	0.00965907	0.588553	0.0239208	0.882693	0	0	0	0.720862	0.940442	1.35207	0.597522	-0.472204	-0.0885891	0.435168	-0.742936	0.0220384	0.602572	0.997543
X6NJ61|X6NJ61_RETFI	X6NIP9|X6NIP9_RETFI Uncharacterized protein OS=Reticulomyxa filosa GN=RFI_11916 PE=4 SV=1			939	1	2941.71	6174.75	4584.54	3231.47	3847.74	3938.91	5183.19	9228.93	7085.6	14136.8	10799.2	10821.8	13775.7	18732.8	8674.69	4567	3672.71	7165.91	11919.3	13727.7	1.95112	3.24536	3.73776	0.964306	1.69838	1.90218	0.0102284	0.488115	0.032774	0.0115996	0	1	1	0.804183	1.56906	2.60987	3.00585	-0.314404	0.649901	1.38398	1.58777	0.0032442	0.99316	0.757599
X6NJI6|X6NJI6_RETFI	X6NJE8|X6NJE8_RETFI Charged multivesicular body protein 2a OS=Reticulomyxa filosa GN=RFI_11095 PE=4 SV=1			1114	1	833444	270264	822496	380310	501050	261819	457724	514247	287411	555147	652007	1.3058e+06	1.66033e+06	2.35356e+06	1.17732e+06	642068	381059	419794	837650	1.7304e+06	1.10165	2.19821	4.54104	0.139664	1.13633	2.18302	0.00679116	0.999175	0.472029	0.00887766	0	0	1	0.593487	0.653815	1.30461	2.69505	-0.75271	-0.613046	0.383622	1.43031	0.00587789	0.89508	0.937558
X6NKK9|X6NKK9_RETFI	X6NKA6|X6NKA6_RETFI Uncharacterized protein OS=Reticulomyxa filosa GN=RFI_10794 PE=3 SV=1			720	3	116581	118961	90218.7	77664.9	78570.4	74269.3	77087	44107.5	70424.2	69221.3	70787	40630.7	97168.3	118215	94035.6	108587	76834.9	63872.9	60213	103140	0.831301	0.783668	1.34236	-0.266557	-0.351686	0.424767	0.0201399	0.675023	0.497259	0.17198	0	0	0	0.707589	0.588219	0.554515	0.949836	-0.499017	-0.765573	-0.850703	-0.07425	0.00522019	0.120783	0.0218542
X6NLI0|X6NLI0_RETFI	X6NL64|X6NL64_RETFI Uncharacterized protein OS=Reticulomyxa filosa GN=RFI_10103 PE=4 SV=1			1155	1	318023	350621	186443	244074	331719	162858	198809	229275	206497	236800	555817	446681	561350	591126	381052	285029	246217	211527	413099	511176	0.85911	1.67779	2.07612	-0.219086	0.746559	1.05389	0.0285991	0.977912	0.302381	0.0658835	0	0	0	0.863831	0.742126	1.44933	1.79342	-0.211178	-0.430264	0.535381	0.842712	0.0271114	0.989642	0.903292
X6NMA2|X6NMA2_RETFI	X6NM88|X6NM88_RETFI Uncharacterized protein OS=Reticulomyxa filosa GN=RFI_10639 PE=4 SV=1			563	8	1.51379e+06	1.55592e+06	1.35352e+06	3.88941e+06	2.56767e+06	2.94866e+06	2.68292e+06	2.25663e+06	2.20859e+06	2.33828e+06	2.69893e+06	2.31228e+06	1.14794e+06	1.17375e+06	1.41098e+06	1.47441e+06	3.13525e+06	2.38271e+06	2.44983e+06	1.24422e+06	0.759977	0.781383	0.39685	-0.395973	-0.355898	-1.33333	0.00229474	0.158232	0.211181	0.00147656	0	0	1	2.12643	1.61604	1.66156	0.843876	1.08844	0.692463	0.732539	-0.244896	0.000342699	0.00122137	0.0589891
X6NME0|X6NME0_RETFI	X6NMA2|X6NMA2_RETFI Uncharacterized protein (Fragment) OS=Reticulomyxa filosa GN=RFI_10071 PE=3 SV=1			916	1	24632.5	20803.1	27393.9	22616.7	17065.4	15251.9	27808.2	18008.2	28221.7	25406	22934.7	32343.6	51416	72574	42767.4	24276.5	18311.3	24679.3	26894.8	55585.8	1.34776	1.46875	3.03559	0.430566	0.554588	1.60198	0.00356953	0.810273	0.643755	0.00358913	0	0	1	0.754283	1.01659	1.10785	2.2897	-0.406822	0.0237441	0.147766	1.19516	0.0015034	0.884411	0.999996
X6NMY4|X6NMY4_RETFI	X6NMU1|X6NMU1_RETFI Ribosomal Protein, Large subunit family member (Rpl-22) (Fragment) OS=Reticulomyxa filosa GN=RFI_10129 PE=4 SV=1			293	3	664578	489681	571335	497415	190599	244898	436704	301122	260057	632281	835541	697153	414010	188629	211683	575198	310970	332628	721658	271440	1.06965	2.32067	0.872881	0.0971322	1.21454	-0.196143	0.00697143	0.996256	0.0154484	0.978425	0	1	0	0.540632	0.578285	1.25463	0.471908	-0.887281	-0.790148	0.327258	-1.08342	0.00313686	0.114565	0.160248
X6NQP7|X6NQP7_RETFI	X6NQM6|X6NQM6_RETFI Dolichyl-diphosphooligosaccharide--protein glycosyltransferase subunit 1 (Fragment) OS=Reticulomyxa filosa GN=RFI_08539 PE=3 SV=1			1186	6	433143	829655	320500	464083	307382	328254	411053	360910	321510	467888	482894	508730	627298	512577	497471	527766	366573	364491	486504	545782	0.994321	1.32717	1.48888	-0.00821617	0.408352	0.574224	0.014549	0.999971	0.149941	0.028009	0	0	0	0.694574	0.69063	0.921818	1.03414	-0.525799	-0.534015	-0.117446	0.0484252	0.325658	0.582798	0.57189
X6NRG5|X6NRG5_RETFI	X6NR88|X6NR88_RETFI NADH dehydrogenase (Fragment) OS=Reticulomyxa filosa GN=RFI_08605 PE=4 SV=1			1065	2	414928	429737	510193	579196	617626	585215	586527	1.02343e+06	867171	689547	779842	1.18713e+06	1.69393e+06	1.13391e+06	1.29149e+06	451619	594012	825709	885507	1.37311e+06	1.39005	1.49072	2.31159	0.47514	0.576011	1.20888	0.0165503	0.61042	0.437593	0.0121983	0	0	1	1.3153	1.82833	1.96074	3.04042	0.395387	0.870527	0.971398	1.60427	0.00233054	0.905156	0.234732
X6NSK8|X6NSK8_RETFI	X6NSF8|X6NSF8_RETFI Arylsulfatase J OS=Reticulomyxa filosa GN=RFI_08868 PE=4 SV=1			1169	2	499037	802125	649598	349846	301751	585088	372763	363645	444022	446380	526291	354391	907722	782171	806945	650253	412228	393477	442354	832279	0.954512	1.07308	2.01898	-0.0671648	0.101758	1.01362	0.00141114	0.994768	0.979276	0.00298017	0	0	1	0.63395	0.605113	0.680279	1.27993	-0.657559	-0.724724	-0.555801	0.356066	0.00229931	0.129929	0.0945813
X6NTC7|X6NTC7_RETFI	X6NSL4|X6NSL4_RETFI Uncharacterized protein OS=Reticulomyxa filosa GN=RFI_08217 PE=4 SV=1			641	2	479084	341757	494529	466357	549353	515264	388075	543401	488047	431501	720918	604083	366503	300252	216579	438457	510325	473174	585500	294445	0.927203	1.14731	0.576975	-0.109043	0.198255	-0.793419	0.0269459	0.959629	0.760543	0.0839311	0	0	0	1.16391	1.07918	1.33537	0.671548	0.218981	0.109938	0.417236	-0.574438	0.0309227	0.865901	0.988952
X6NUE3|X6NUE3_RETFI	X6NTC7|X6NTC7_RETFI 6-phosphogluconate dehydrogenase, decarboxylating (Fragment) OS=Reticulomyxa filosa GN=RFI_08569 PE=3 SV=1			735	5	1.14734e+06	1.05376e+06	1.14394e+06	1.58241e+06	1.66237e+06	1.46498e+06	2.26417e+06	1.94698e+06	1.54707e+06	2.10841e+06	2.13515e+06	2.10145e+06	1.38073e+06	1.05065e+06	1.19763e+06	1.11501e+06	1.56992e+06	1.9194e+06	2.11501e+06	1.20967e+06	1.22261	1.34721	0.770529	0.289969	0.429972	-0.376078	0.00287456	0.232606	0.0454205	0.213485	0	0	0	1.40798	1.72142	1.89684	1.08489	0.493627	0.783596	0.923599	0.117549	0.000200167	0.0753193	0.00231574
X6NXD9|X6NXD9_RETFI	X6NX14|X6NX14_RETFI Uncharacterized protein OS=Reticulomyxa filosa GN=RFI_06721 PE=4 SV=1			1091	2	112973	53103.2	124622	101014	155255	89624	140593	194122	130436	221939	251291	217997	278528	160015	246900	96899.4	115298	155050	230409	228481	1.34478	1.99838	1.98166	0.427371	0.998834	0.98671	0.0194948	0.639143	0.0330629	0.0358707	0	0	0	1.18987	1.60012	2.37782	2.35792	0.250805	0.678176	1.24964	1.23751	0.00510382	0.977445	0.431918
X6NYG0|X6NYG0_RETFI	X6NXW3|X6NXW3_RETFI Short-chain dehydrogenase/reductase SDR OS=Reticulomyxa filosa GN=RFI_06998 PE=3 SV=1			1027	5	580248	394707	722505	397139	373541	311647	382121	473618	406319	447816	610660	657390	712912	870764	540986	565820	360776	420686	571955	708221	1.16606	1.58535	1.96305	0.221643	0.664801	0.973097	0.0139959	0.892904	0.138204	0.0149596	0	0	0	0.637616	0.743499	1.01084	1.25167	-0.64924	-0.427598	0.0155602	0.323857	0.0342319	0.285572	0.586452
X6P0G8|X6P0G8_RETFI	X6P0F8|X6P0F8_RETFI Uncharacterized protein OS=Reticulomyxa filosa GN=RFI_05497 PE=3 SV=1			1176	2	4.52745e+06	3.40183e+06	3.7939e+06	3.1032e+06	3.12044e+06	1.88906e+06	3.30119e+06	2.73506e+06	2.49324e+06	3.00881e+06	4.98419e+06	4.87168e+06	5.78757e+06	6.22822e+06	6.63374e+06	3.90773e+06	2.70423e+06	2.84316e+06	4.28823e+06	6.21651e+06	1.05137	1.58574	2.29881	0.0722754	0.665161	1.20088	0.00109537	0.995001	0.103017	0.00151166	0	0	1	0.692022	0.727573	1.09737	1.59082	-0.531111	-0.458835	0.13405	0.669774	0.000664887	0.281798	0.385604
X6P0W7|X6P0W7_RETFI	X6P0R7|X6P0R7_RETFI Phosphoglycerate mutase OS=Reticulomyxa filosa GN=RFI_04957 PE=3 SV=1			1015	1	1.30883e+06	1.50685e+06	900346	894684	850720	595844	579173	553659	717654	751643	828830	1.05074e+06	1.09186e+06	1.2266e+06	1.13392e+06	1.23867e+06	780416	616829	877071	1.15079e+06	0.790385	1.12385	1.47459	-0.339373	0.16845	0.560314	0.00501214	0.429696	0.782308	0.0277875	0	0	0	0.630041	0.497975	0.708072	0.929052	-0.666482	-1.00586	-0.498032	-0.106168	0.00834279	0.0618451	0.0109282
X6P0X4|X6P0X4_RETFI	X6P0W7|X6P0W7_RETFI Uncharacterized protein (Fragment) OS=Reticulomyxa filosa GN=RFI_04907 PE=3 SV=1			558	1	200281	218627	112151	561460	388871	312425	381743	334605	394315	268895	340516	217456	121908	160942	138116	177020	420919	370221	275622	140322	0.879555	0.654811	0.33337	-0.185155	-0.610851	-1.5848	0.00719321	0.830814	0.148349	0.00678304	0	0	1	2.3778	2.09141	1.55701	0.79269	1.24963	1.06448	0.63878	-0.335172	0.00257823	0.0114451	0.0445159
X6P4K0|X6P4K0_RETFI	X6P4B2|X6P4B2_RETFI ATPase, H+ transporting, lysosomal 56/58kDa, V1 subunit B1 OS=Reticulomyxa filosa GN=RFI_04145 PE=3 SV=1			861	3	371632	344303	309268	543416	474457	505489	540156	524162	553083	492103	494584	683049	861557	840430	851689	341734	507787	539133	556579	851225	1.06173	1.09609	1.67634	0.0864177	0.132361	0.745317	0.000290595	0.908918	0.738756	0.000407974	0	0	0	1.48591	1.57764	1.62869	2.4909	0.571349	0.657767	0.70371	1.31667	7.36418e-06	0.0235052	0.00796786
X6P6I0|X6P6I0_RETFI	X6P6F9|X6P6F9_RETFI Phosphoprotein phosphatase A OS=Reticulomyxa filosa GN=RFI_03335 PE=4 SV=1			431	2	392199	607593	725236	932434	649562	773742	780107	773802	537604	974392	1.03662e+06	748086	453711	296658	450563	575009	785246	697171	919700	400311	0.887838	1.17122	0.50979	-0.171632	0.228018	-0.972024	0.00780876	0.846554	0.62015	0.0305302	0	0	0	1.36562	1.21245	1.59945	0.696182	0.44956	0.277927	0.677578	-0.522464	0.0100079	0.408518	0.820323
X6P8M4|X6P8M4_RETFI-X6M0M3|X6M0M3_RETFI(73.87%)	X6P828|X6P828_RETFI Asparaginyl-tRNA synthetase, cytoplasmic isoform 2 OS=Reticulomyxa filosa GN=RFI_02824 PE=3 SV=1			210	18	483257	306777	615933	485109	488970	437236	405041	350653	454569	505816	779594	703740	1.09968e+06	1.02833e+06	1.09936e+06	468655	470438	403421	663050	1.07579e+06	0.857543	1.40943	2.28679	-0.221719	0.495112	1.19332	2.66066e-05	0.735561	0.0692024	6.54815e-05	0	0	1	1.0038	0.860805	1.41479	2.29549	0.00547797	-0.216241	0.50059	1.1988	5.01922e-05	1	0.923228
X6P8W1|X6P8W1_RETFI	X6P8P0|X6P8P0_RETFI Sperm adhesion molecule 1 OS=Reticulomyxa filosa GN=RFI_02615 PE=4 SV=1			265	7	283330	183753	328494	284135	355917	241941	308093	215228	169072	267522	224992	237405	396028	476975	306858	265192	293998	230798	243306	393287	0.785033	0.827579	1.33772	-0.349175	-0.27303	0.419778	0.0496514	0.631395	0.76442	0.292698	0	0	0	1.10862	0.870303	0.917471	1.48303	0.148765	-0.20041	-0.124265	0.568543	0.075994	0.981102	0.964355
X6PAJ3|X6PAJ3_RETFI	X6PAI1|X6PAI1_RETFI Uncharacterized protein OS=Reticulomyxa filosa GN=RFI_01936 PE=3 SV=1			783	1	187267	168446	234269	399834	270789	364434	468550	418405	292594	467371	680516	778427	554572	485566	405492	196661	345019	393183	642105	481877	1.1396	1.86107	1.39667	0.188525	0.896133	0.481988	0.035484	0.939596	0.0335236	0.426615	0	0	0	1.75439	1.9993	3.26504	2.4503	0.810968	0.999494	1.7071	1.29296	0.00223928	0.365751	0.155514
X6PAQ7|X6PAQ7_RETFI	X6PAM8|X6PAM8_RETFI Uncharacterized protein OS=Reticulomyxa filosa GN=RFI_01955 PE=4 SV=1			881	3	169507	205665	178552	204914	189530	230779	173743	291732	254323	229477	312032	296593	427160	447616	338455	184575	208408	239933	279367	404410	1.15126	1.34048	1.94048	0.20322	0.422754	0.956411	0.00520311	0.853533	0.341253	0.00484709	0	0	0	1.12912	1.29992	1.51357	2.19104	0.175204	0.378424	0.597959	1.13162	0.00091194	0.960269	0.56331
X6PBH2|X6PBH2_RETFI	X6PB07|X6PB07_RETFI Ubiquitin-conjugating enzyme E2 D3 OS=Reticulomyxa filosa GN=RFI_01332 PE=3 SV=1			798	6	1.30077e+06	962774	1.14972e+06	721677	992002	825614	800938	749599	719730	840225	1.06694e+06	689840	1.21933e+06	1.76077e+06	1.59664e+06	1.13776e+06	846431	756756	865668	1.52558e+06	0.894055	1.02273	1.80237	-0.161565	0.0324218	0.849895	0.0030051	0.92878	0.999166	0.00805695	0	0	0	0.743948	0.665131	0.760856	1.34087	-0.426726	-0.58829	-0.394304	0.423169	0.00230525	0.339398	0.14541
X6PC20|X6PC20_RETFI	X6PBX3|X6PBX3_RETFI Uncharacterized protein OS=Reticulomyxa filosa GN=RFI_01057 PE=4 SV=1	X6P2F3|X6P2F3_RETFI Uncharacterized protein OS=Reticulomyxa filosa GN=RFI_05376 PE=4 SV=1		846	2	127443	227737	92602.1	89959.2	92344.4	88711.5	91508.1	78390.6	97853.6	81429.6	48984.6	41506.5	180895	449103	184884	149261	90338.3	89250.8	57306.9	271627	0.987961	0.634358	3.00678	-0.0174739	-0.65663	1.58822	0.0351883	0.999998	0.951815	0.0815486	0	0	0	0.605239	0.597952	0.383938	1.81982	-0.724424	-0.741898	-1.38105	0.863795	0.0416002	0.872544	0.865346
X6PE80|X6PE80_RETFI	X6PE01|X6PE01_RETFI Malate dehydrogenase OS=Reticulomyxa filosa GN=RFI_01186 PE=4 SV=1			278	6	146361	115184	232818	146067	134559	158195	193625	249120	162179	161601	255711	214854	105751	76805.7	125890	164788	146273	201641	210722	102816	1.37852	1.4406	0.702901	0.463121	0.526674	-0.508607	0.0173254	0.287075	0.188994	0.470487	0	0	0	0.887649	1.22364	1.27875	0.623929	-0.171939	0.291183	0.354735	-0.680546	0.0561098	0.980014	0.809514
X6PFB2|X6PFB2_RETFI	X6PFA0|X6PFA0_RETFI Cytochrome b-c1 complex subunit Rieske, mitochondrial OS=Reticulomyxa filosa GN=RFI_00274 PE=3 SV=1			535	1	81450.4	85112.6	115781	101304	105316	115225	112237	125939	191494	148388	163314	287276	251425	201651	254697	94114.5	107282	143223	199659	235924	1.33502	1.86108	2.19911	0.416865	0.896137	1.13692	0.037089	0.778755	0.144443	0.0374117	0	0	1	1.13991	1.5218	2.12145	2.50678	0.188914	0.605779	1.08505	1.32584	0.00904492	0.994715	0.626551
X6PFG2|X6PFG2_RETFI	X6PFG2|X6PFG2_RETFI Uncharacterized protein OS=Reticulomyxa filosa GN=RFI_00126 PE=4 SV=1			764	1	2.50756e+06	3.31602e+06	1.24025e+06	1.68726e+06	1.92239e+06	1.86686e+06	1.27818e+06	827717	811593	1.48709e+06	830918	308373	628136	952032	445718	2.35461e+06	1.8255e+06	972497	875460	675295	0.532728	0.479572	0.369923	-0.908528	-1.06018	-1.4347	0.017659	0.0708429	0.0441095	0.0169903	0	1	1	0.775289	0.413018	0.371807	0.286797	-0.367194	-1.27572	-1.42738	-1.8019	0.0197039	0.779116	0.0787381
A0T0B5|A0T0B5_PHATC-A0T0S0|A0T0S0_THAPS(92.07%)	A0T0B5|A0T0B5_PHATC Magnesium-chelatase subunit I OS=Phaeodactylum tricornutum (strain CCAP 1055/1) GN=chlI PE=4 SV=1	A0T0S0|A0T0S0_THAPS Magnesium-chelatase subunit I OS=Thalassiosira pseudonana GN=chlI PE=4 SV=1		602	10	113591	164409	128137	194321	72593.3	128384	164467	189763	136266	146202	95083.3	103004	68393	39335.7	66612.9	135379	131766	163499	114763	58113.9	1.24082	0.870962	0.441038	0.311298	-0.199319	-1.18102	0.0440931	0.725413	0.940002	0.145392	0	0	0	0.973311	1.20771	0.847717	0.429267	-0.039027	0.272271	-0.238346	-1.22005	0.0412216	0.999932	0.857003
A0T0C9|CYF_PHATC-GAUB01014305.1_1(77.42%)-A0T0R9|CYF_THAPS(80.89%)-GAUA01001302.1_1(81.21%)	A0T0C9|CYF_PHATC Cytochrome f OS=Phaeodactylum tricornutum (strain CCAP 1055/1) GN=petA PE=3 SV=1	GAUB01014305.1_1 TSA: Leptocylindrus danicus lepto61348_c0_seq1 transcribed RNA sequence	A0T0R9|CYF_THAPS Cytochrome f OS=Thalassiosira pseudonana GN=petA PE=3 SV=1	703	21	409519	504765	501636	443631	415096	463772	498331	726834	443224	445480	385438	612854	172762	85025.2	290386	471973	440833	556130	481257	182724	1.26154	1.0917	0.414498	0.335189	0.126576	-1.27056	0.014703	0.591715	0.967111	0.0772376	0	0	0	0.934021	1.17831	1.01967	0.38715	-0.0984728	0.236716	0.0281029	-1.36904	0.00978176	0.994889	0.838881
A0T0E0|RR2_PHATC	A0T0E0|RR2_PHATC 30S ribosomal protein S2, chloroplastic OS=Phaeodactylum tricornutum (strain CCAP 1055/1) GN=rps2 PE=3 SV=1			905	1	101551	87235.7	90801.3	80292.5	46814.7	39163.1	115120	107323	116027	99032.8	41706.4	112570	34123.8	27702.1	41795	93195.9	55423.4	112823	84436.5	34540.3	2.03566	1.52348	0.623208	1.0255	0.607372	-0.682214	0.0120019	0.052279	0.428653	0.669649	0	0	0	0.594698	1.2106	0.906011	0.37062	-0.749772	0.275728	-0.1424	-1.43199	0.00544074	0.221423	0.754158
A0T0E5|A0T0E5_PHATC-A0T0N8|A0T0N8_THAPS(84.06%)	A0T0E5|A0T0E5_PHATC Iron-sulfur cluster formation ABC transporter ATP-binding subunit OS=Phaeodactylum tricornutum (strain CCAP 1055/1) GN=sufC PE=3 SV=1	A0T0N8|A0T0N8_THAPS Iron-sulfur cluster formation ABC transporter ATP-binding subunit OS=Thalassiosira pseudonana GN=sufC PE=3 SV=1		834	3	184090	198738	154485	109249	89683.1	111633	102633	127936	121168	80085.3	62024.2	61947.2	35133.5	71841.7	52942.6	179105	103522	117246	68018.9	53306	1.13257	0.657049	0.514925	0.1796	-0.605927	-0.957565	0.00149712	0.634028	0.0539259	0.00917392	0	0	0	0.577996	0.65462	0.379771	0.297625	-0.790869	-0.61127	-1.3968	-1.74843	1.89069e-05	0.00124906	0.00543023
A0T0L9|PSAA_PHATC-A0T0M8|PSAA_THAPS(95.48%)-KM009398.1_1(96.73%)-gi|817090386|gb|AKF17797.1|(97.50%)	A0T0L9|PSAA_PHATC Photosystem I P700 chlorophyll a apoprotein A1 OS=Phaeodactylum tricornutum (strain CCAP 1055/1) GN=psaA PE=3 SV=1	A0T0M8|PSAA_THAPS Photosystem I P700 chlorophyll a apoprotein A1 OS=Thalassiosira pseudonana GN=psaA PE=3 SV=1	KM009398.1_1 Attheya longicornis isolate CCMP214 PSI P700 apoprotein A1 (psaA) gene, partial cds	179	74	1.95098e+06	818948	1.24915e+06	891739	824724	764650	742690	587840	597822	611114	435799	630656	354232	293547	595643	1.33969e+06	827038	642784	559190	414474	0.777213	0.676136	0.501155	-0.363619	-0.564615	-0.996671	0.0110752	0.248348	0.0688127	0.00776499	0	0	0	0.617334	0.4798	0.417402	0.30938	-0.695878	-1.0595	-1.26049	-1.69255	0.0163959	0.223991	0.0655677
A0T0U2|PSBE_THAPS	A0T0U2|PSBE_THAPS Cytochrome b559 subunit alpha OS=Thalassiosira pseudonana GN=psbE PE=3 SV=1			1189	16	1.30292e+07	1.21857e+07	1.23618e+07	6.29955e+06	5.03812e+06	6.08555e+06	5.86055e+06	4.32201e+06	5.13425e+06	4.79696e+06	3.46505e+06	3.54417e+06	3.38513e+06	2.07732e+06	4.55615e+06	1.25256e+07	5.80774e+06	5.1056e+06	3.93539e+06	3.33953e+06	0.879103	0.677612	0.575014	-0.185896	-0.561469	-0.79833	0.0346852	0.769693	0.119125	0.0373921	0	0	0	0.46367	0.407614	0.314189	0.266617	-1.10883	-1.29472	-1.6703	-1.90716	5.3494e-07	1.15953e-05	4.64443e-06
A0T102|A0T102_THAPS	A0T102|A0T102_THAPS ATP-dependent clp protease ATP-binding subunit OS=Thalassiosira pseudonana GN=clpC PE=3 SV=1			124	2	2.11058e+06	1.56078e+06	2.82069e+06	1.46404e+06	1.52024e+06	870599	1.44008e+06	2.24758e+06	1.33127e+06	2.20755e+06	2.78191e+06	2.79027e+06	3.10182e+06	3.26232e+06	2.09561e+06	2.16401e+06	1.28496e+06	1.67297e+06	2.59325e+06	2.81992e+06	1.30197	2.01815	2.19455	0.380691	1.01303	1.13393	0.0115587	0.750361	0.0382311	0.0170661	0	1	1	0.593786	0.773088	1.19835	1.30309	-0.751986	-0.371295	0.261048	0.381942	0.0217419	0.283837	0.760321
B5Y3E9|B5Y3E9_PHATC	B5Y3E9|B5Y3E9_PHATC Predicted protein (Fragment) OS=Phaeodactylum tricornutum (strain CCAP 1055/1) GN=PHATR_13244 PE=3 SV=1			831	2	1.08876e+06	1.05481e+06	1.20654e+06	1.20954e+06	1.0109e+06	731211	909005	741545	900258	690530	844148	477730	563332	489398	580444	1.1167e+06	983884	850269	670803	544391	0.864196	0.68179	0.553308	-0.210569	-0.5526	-0.853845	0.0420209	0.742802	0.156212	0.04024	0	0	0	0.881061	0.76141	0.600699	0.487498	-0.182685	-0.393254	-0.735286	-1.03653	0.00505081	0.802536	0.251582
B5Y3F4|B5Y3F4_PHATC-B8BQ15|B8BQ15_THAPS(90.15%)	B5Y3F4|B5Y3F4_PHATC Protoporphyrin IX magnesium chelatase, subunit H OS=Phaeodactylum tricornutum (strain CCAP 1055/1) GN=CHLH PE=4 SV=1	B8BQ15|B8BQ15_THAPS Chelatase of mg-protoporphyrin IX chelatase OS=Thalassiosira pseudonana GN=ChlH1 PE=4 SV=1		48	4	60990.9	46629.3	52064.5	97055.1	86450.5	59854.6	81341.3	63200.3	48660.8	65867.6	42792	47814	42907	39507.1	26076.9	53228.2	81120	64400.8	52157.9	36163.6	0.793895	0.642972	0.445804	-0.33298	-0.637173	-1.16552	0.0299993	0.535583	0.150909	0.023329	0	0	1	1.524	1.2099	0.979891	0.679407	0.607867	0.274887	-0.0293066	-0.557652	0.0238269	0.160218	0.844394
B5Y460|B5Y460_PHATC-B8BUE1|B8BUE1_THAPS(84.73%)	B5Y460|B5Y460_PHATC Predicted protein OS=Phaeodactylum tricornutum (strain CCAP 1055/1) GN=PHATR_21183 PE=3 SV=1	B8BUE1|B8BUE1_THAPS Vacuolar membrane proton pump, inorganic pyrophosphatase OS=Thalassiosira pseudonana GN=THAPSDRAFT_39520 PE=3 SV=1		180	13	1.14195e+06	524048	854028	591711	674446	534915	566904	394561	490951	479255	598937	532643	663145	810801	851245	840009	600358	484139	536945	775064	0.806417	0.894376	1.291	-0.310402	-0.161047	0.368493	0.0105337	0.351053	0.771043	0.10668	0	0	0	0.714704	0.57635	0.639214	0.922685	-0.484582	-0.794984	-0.645629	-0.116089	0.077218	0.383462	0.106875
B5Y5F4|B5Y5F4_PHATC-GAKA01004359.1_1(72.47%)	B5Y5F4|B5Y5F4_PHATC Predicted protein OS=Phaeodactylum tricornutum (strain CCAP 1055/1) GN=PHATR_25840 PE=4 SV=1	GAKA01004359.1_1 TSA: Nitzschia sp. ChengR-2013 comp2668_c0_seq2 transcribed RNA sequence		71	22	316623	275437	306958	265983	182147	203519	302664	312517	282651	243051	265901	202498	153326	112131	170067	299673	217216	299277	237150	145175	1.37778	1.09177	0.668343	0.46235	0.126668	-0.58134	0.0025197	0.0531667	0.866934	0.0916475	0	0	0	0.724845	0.99868	0.791363	0.484445	-0.464256	-0.00190563	-0.337588	-1.0456	0.000445895	0.0448355	1
B5Y5R2|B5Y5R2_PHATC-B8C184|B8C184_THAPS(86.74%)	B5Y5R2|B5Y5R2_PHATC Predicted protein OS=Phaeodactylum tricornutum (strain CCAP 1055/1) GN=RabX2 PE=3 SV=1	B8C184|B8C184_THAPS Uncharacterized protein (Fragment) OS=Thalassiosira pseudonana GN=THAPSDRAFT_33578 PE=3 SV=1		899	2	18027	50607.1	15451.8	9313.69	11541.4	12135.2	19834.9	19433	16947.4	30142.3	6453.89	44714.8	94638.5	100047	97047.2	28028.6	10996.8	18738.5	27103.6	97244.1	1.70399	2.46469	8.84296	0.768921	1.30141	3.14453	1.69267e-05	0.771458	0.260317	2.27695e-05	0	0	1	0.392341	0.668547	0.966999	3.46946	-1.34982	-0.580899	-0.048414	1.79471	4.54758e-05	0.484486	0.883828
B5Y5R5|B5Y5R5_PHATC-B5YNW9|B5YNW9_THAPS(83.33%)	B5Y5R5|B5Y5R5_PHATC Short chain acyl-coenzyme A dehydrogenase OS=Phaeodactylum tricornutum (strain CCAP 1055/1) GN=ACD1 PE=3 SV=1	B5YNW9|B5YNW9_THAPS Acyl-coa dehydrogenase OS=Thalassiosira pseudonana GN=ACD1 PE=3 SV=1		460	2	271041	273862	213135	293382	457073	211242	288041	426659	239195	363813	628427	784046	1.15505e+06	1.08055e+06	730340	252679	320566	317965	592095	988648	0.991887	1.84703	3.08407	-0.0117527	0.885209	1.62484	0.004574	0.999998	0.297519	0.00677934	0	0	1	1.26867	1.25837	2.34327	3.91266	0.343313	0.331561	1.22852	1.96815	0.000958978	0.982001	0.984403
B5Y5U4|B5Y5U4_PHATC	B5Y5U4|B5Y5U4_PHATC Predicted protein OS=Phaeodactylum tricornutum (strain CCAP 1055/1) GN=PHATR_44242 PE=4 SV=1			127	2	479824	625716	386096	235311	311782	354947	172706	158086	201557	196926	150508	133546	154781	191467	134857	497212	300680	177450	160327	160368	0.590161	0.533213	0.533352	-0.76082	-0.907216	-0.90684	0.00587188	0.0196501	0.00962941	0.00964581	0	0	0	0.604732	0.356889	0.322451	0.322535	-0.725633	-1.48645	-1.63285	-1.63247	0.000284168	0.0246863	0.000854739
B5YLG8|B5YLG8_THAPS	B5YLG8|B5YLG8_THAPS Peptidyl-prolyl cis-trans isomerase OS=Thalassiosira pseudonana GN=THAPS_797 PE=3 SV=1			1074	3	83286	61131.9	70296.7	88724.7	69361.9	87208.9	169770	123330	102976	150792	224094	206157	142180	116836	104674	71571.5	81765.2	132025	193681	121230	1.61469	2.36875	1.48266	0.691257	1.24412	0.568187	0.00778242	0.201118	0.00514799	0.368657	0	1	0	1.14243	1.84466	2.70612	1.69383	0.1921	0.883358	1.43622	0.760287	0.00115968	0.986491	0.0901094
B5YMA2|B5YMA2_THAPS	B5YMA2|B5YMA2_THAPS Cytochrome C peroxidase (Fragment) OS=Thalassiosira pseudonana GN=THAPS_35409 PE=3 SV=1			793	7	2.30512e+06	2.71656e+06	3.47678e+06	2.87187e+06	2.04014e+06	2.91158e+06	2.00194e+06	1.65559e+06	2.96704e+06	1.82064e+06	3.24212e+06	2.10984e+06	899158	818242	1.09611e+06	2.83282e+06	2.60787e+06	2.20819e+06	2.39086e+06	937836	0.846742	0.91679	0.359618	-0.240005	-0.125337	-1.47546	0.0271815	0.823754	0.963997	0.0285777	0	0	1	0.920591	0.779503	0.843988	0.331061	-0.119368	-0.359373	-0.244706	-1.59483	0.0176648	0.987469	0.677825
B7FPC4|B7FPC4_PHATC	B7FPC4|B7FPC4_PHATC Zeta-carotene desaturase OS=Phaeodactylum tricornutum (strain CCAP 1055/1) GN=ZDS PE=4 SV=1			277	3	186595	112687	139191	119094	99163.3	118900	70736.2	49953.6	56288.9	89880	92234.8	81047.4	75826.3	47024.5	63966.1	146158	112386	58992.9	87720.7	62272.3	0.524914	0.780532	0.554094	-0.929846	-0.357471	-0.851798	0.00113433	0.00159737	0.0970576	0.00240648	0	0	0	0.768934	0.403625	0.600178	0.426062	-0.379067	-1.30891	-0.736538	-1.23087	0.00129241	0.28088	0.00191423
B7FPK3|B7FPK3_PHATC-B8BZD7|B8BZD7_THAPS(85.31%)	B7FPK3|B7FPK3_PHATC Predicted protein OS=Phaeodactylum tricornutum (strain CCAP 1055/1) GN=PHATRDRAFT_17519 PE=3 SV=1	B8BZD7|B8BZD7_THAPS RS16, ribosomal protein 16 40S small ribosomal subunit OS=Thalassiosira pseudonana GN=RS16 PE=3 SV=1		1120	2	320370	430104	481706	848397	849129	1.04754e+06	868665	1.15698e+06	773986	1.1685e+06	863124	1.26331e+06	1.37289e+06	1.18328e+06	1.60442e+06	410727	915023	933212	1.09831e+06	1.38686e+06	1.01988	1.20031	1.51566	0.0283963	0.263408	0.599946	0.0502401	0.999352	0.646519	0.0597525	0	0	0	2.22782	2.2721	2.67407	3.37661	1.15563	1.18403	1.41904	1.75558	0.000603357	0.0314244	0.0257156
B7FPV0|B7FPV0_PHATC	B7FPV0|B7FPV0_PHATC Predicted protein OS=Phaeodactylum tricornutum (strain CCAP 1055/1) GN=PHATRDRAFT_42871 PE=4 SV=1			269	1	94003.3	3164.77	133774	122564	196771	137936	123722	160036	90092.8	29544.3	28261.9	51765.3	676.366	3991.95	157.283	76980.8	152424	124617	36523.8	1608.53	0.817571	0.239621	0.010553	-0.290584	-2.06118	-6.5662	0.000391709	0.611768	0.00346897	0.000616735	0	1	1	1.98002	1.61881	0.474454	0.0208952	0.985516	0.694931	-1.07566	-5.58068	0.00418847	0.192655	0.576354
B7FPY8|B7FPY8_PHATC-B5YMV8|B5YMV8_THAPS(80.45%)	B7FPY8|B7FPY8_PHATC Predicted protein OS=Phaeodactylum tricornutum (strain CCAP 1055/1) GN=Hsp70_1 PE=3 SV=1	B5YMV8|B5YMV8_THAPS Chaperone, heat shock protein 70 OS=Thalassiosira pseudonana GN=dnaK PE=3 SV=1		220	16	296146	253050	387210	398880	406271	319162	403828	599551	418300	603035	641817	686523	1.35191e+06	757554	1.2861e+06	312135	374771	473893	643792	1.13185e+06	1.26449	1.71783	3.02012	0.338552	0.780584	1.59461	0.00318664	0.896287	0.305507	0.00320176	0	0	1	1.20067	1.51823	2.06254	3.62616	0.263838	0.60239	1.04442	1.85844	0.000600405	0.987378	0.728119
B7FPZ7|B7FPZ7_PHATC	B7FPZ7|B7FPZ7_PHATC Histidinol dehydrogenase (Fragment) OS=Phaeodactylum tricornutum (strain CCAP 1055/1) GN=PHATRDRAFT_9654 PE=3 SV=1			616	1	11450.6	23978.6	12364.9	7205.11	20142.9	4770.82	15357.1	25752.3	9701.28	27570.6	13693.2	27235.5	51730.7	50593	36688.1	15931.4	10706.3	16936.9	22833.1	46337.2	1.58196	2.13268	4.32804	0.661711	1.09267	2.11371	0.00339896	0.788611	0.332854	0.00308688	0	0	1	0.672026	1.06312	1.43322	2.90856	-0.573411	0.0882997	0.519257	1.5403	0.00213537	0.92329	0.999846
B7FQL4|B7FQL4_PHATC	B7FQL4|B7FQL4_PHATC Predicted protein OS=Phaeodactylum tricornutum (strain CCAP 1055/1) GN=PHATRDRAFT_32237 PE=4 SV=1			815	1	26048.7	41627.7	17421.6	26121.8	6225.24	19024.6	19158.1	13961	9972.09	7453.84	7894	15123.4	27135.6	31734.1	32570.5	28366	17123.9	14363.7	10157.1	30480.1	0.838814	0.593153	1.77998	-0.253578	-0.753525	0.831858	0.017794	0.943404	0.536495	0.105783	0	0	0	0.603676	0.506372	0.358072	1.07453	-0.728154	-0.981732	-1.48168	0.103704	0.0354865	0.435866	0.250307
B7FR93|B7FR93_PHATC	B7FR93|B7FR93_PHATC Predicted protein OS=Phaeodactylum tricornutum (strain CCAP 1055/1) GN=PHATRDRAFT_31409 PE=4 SV=1			960	1	357902	524206	401398	427817	356192	228478	387659	328661	260425	253574	191073	161389	164591	85211.7	168197	427835	337496	325581	202012	139333	0.964698	0.598562	0.412844	-0.0518512	-0.740428	-1.27633	0.0192948	0.99627	0.148306	0.0306404	0	0	1	0.788845	0.760997	0.472173	0.32567	-0.342186	-0.394037	-1.08261	-1.61852	0.00442585	0.567	0.457691
B7FRC7|B7FRC7_PHATC-B8C5K0|B8C5K0_THAPS(83.14%)	B7FRC7|B7FRC7_PHATC Predicted protein OS=Phaeodactylum tricornutum (strain CCAP 1055/1) GN=PHATRDRAFT_9090 PE=3 SV=1	B8C5K0|B8C5K0_THAPS 26S proteasome ATPase regulatory subunit OS=Thalassiosira pseudonana GN=RPT5 PE=3 SV=1		471	7	196644	268160	211057	141082	181054	221249	167499	212237	242470	216684	241249	230245	267978	331950	356426	225287	181128	207402	229393	318785	1.14505	1.26646	1.75999	0.195416	0.340806	0.81557	0.0081829	0.811897	0.415954	0.00717362	0	0	0	0.80399	0.920612	1.01822	1.41502	-0.314751	-0.119335	0.0260544	0.500818	0.0097855	0.597121	0.972157
B7FRZ7|B7FRZ7_PHATC	B7FRZ7|B7FRZ7_PHATC Predicted protein OS=Phaeodactylum tricornutum (strain CCAP 1055/1) GN=ME1 PE=4 SV=1			239	1	90232.5	115532	165218	202263	163439	166211	225725	135721	153725	347126	210167	192968	348821	387538	336018	123661	177304	171723	250087	357459	0.968523	1.41049	2.01607	-0.0461417	0.496201	1.01155	0.00721801	0.999091	0.368702	0.0113791	0	0	1	1.4338	1.38867	2.02237	2.89065	0.519843	0.473701	1.01604	1.53139	0.00141716	0.675859	0.752171
B7FS11|B7FS11_PHATC	B7FS11|B7FS11_PHATC Predicted protein OS=Phaeodactylum tricornutum (strain CCAP 1055/1) GN=PHATRDRAFT_43370 PE=4 SV=1			55	1	65912.1	62768.9	41309	210195	201318	185585	130330	97365.1	177006	137712	66350.5	56059.5	161839	191186	190093	56663.3	199033	134901	86707.2	181039	0.677781	0.435643	0.909596	-0.561109	-1.19878	-0.136703	0.0100415	0.138128	0.0105661	0.895841	0	1	0	3.51255	2.38074	1.53022	3.195	1.81252	1.25141	0.613736	1.67582	0.000550273	0.000938444	0.0485569
B7FS49|B7FS49_PHATC	B7FS49|B7FS49_PHATC Predicted protein OS=Phaeodactylum tricornutum (strain CCAP 1055/1) GN=PHATRDRAFT_18103 PE=4 SV=1			951	1	93143.2	82023.3	109644	101459	70155.7	105525	73703.2	93237	99710.4	128674	107068	109052	224270	193563	164043	94936.8	92380.2	88883.5	114932	193959	0.96215	1.24412	2.09957	-0.0556666	0.31512	1.0701	0.000656048	0.99627	0.544933	0.00116321	0	0	1	0.97307	0.936239	1.21061	2.04303	-0.0393846	-0.0950512	0.275735	1.03071	0.00022379	0.999802	0.994259
B7FSB0|B7FSB0_PHATC	B7FSB0|B7FSB0_PHATC Predicted protein OS=Phaeodactylum tricornutum (strain CCAP 1055/1) GN=Rab5a PE=3 SV=1			996	2	299294	458523	420633	496554	518289	500199	501853	655874	653350	616230	511370	836253	1.05175e+06	1.35549e+06	866857	392817	505014	603692	654618	1.09136e+06	1.1954	1.29624	2.16106	0.25749	0.374329	1.11174	0.00749642	0.861893	0.654271	0.00733386	0	0	1	1.28562	1.53683	1.66647	2.7783	0.362467	0.619957	0.736796	1.4742	0.00141438	0.8682	0.424986
B7FSN9|B7FSN9_PHATC	B7FSN9|B7FSN9_PHATC Predicted protein OS=Phaeodactylum tricornutum (strain CCAP 1055/1) GN=PHATRDRAFT_32803 PE=4 SV=1			154	1	10719.4	47384.2	28055.2	18775.3	32483.8	7209.53	26019.4	16709.6	5763.86	33799.6	27728.4	23426.3	51911.9	77041.9	57812.9	28719.6	19489.6	16164.3	28318.1	62255.6	0.829382	1.45299	3.1943	-0.269891	0.539023	1.6755	0.00281245	0.980228	0.751005	0.00542549	0	0	1	0.678615	0.562831	0.98602	2.1677	-0.559334	-0.829225	-0.0203111	1.11617	0.00848809	0.892716	0.743015
B7FT67|B7FT67_PHATC	B7FT67|B7FT67_PHATC Triosephosphate isomerase OS=Phaeodactylum tricornutum (strain CCAP 1055/1) GN=PHATRDRAFT_50738 PE=3 SV=1			752	4	399251	538824	401372	257672	216359	218361	215168	199459	215869	190130	180304	176759	164808	142030	206810	446482	230797	210165	182398	171216	0.910605	0.790293	0.741847	-0.135102	-0.33954	-0.430807	0.0310328	0.640386	0.0847355	0.0338045	0	0	0	0.516924	0.470713	0.408521	0.383478	-0.951977	-1.08708	-1.29152	-1.38278	4.44706e-05	0.000485261	0.000228287
B7FTQ8|B7FTQ8_PHATC	B7FTQ8|B7FTQ8_PHATC Magnesium-protoporphyrin IX methyltransferase OS=Phaeodactylum tricornutum (strain CCAP 1055/1) GN=chlM PE=4 SV=1			818	4	98684.6	131609	158082	162088	103407	136648	107069	152896	83851.1	88948.9	116320	112645	64819.9	45140.8	74929.6	129459	134047	114605	105971	61630.1	0.854962	0.790551	0.459763	-0.226067	-0.33907	-1.12104	0.0413487	0.783678	0.55368	0.0324111	0	0	1	1.03545	0.885268	0.818574	0.476061	0.0502538	-0.175814	-0.288816	-1.07078	0.0445359	0.999443	0.953277
B7FUR4|B7FUR4_PHATC-GAUB01010001.1_1(74.55%)	B7FUR4|B7FUR4_PHATC Predicted protein OS=Phaeodactylum tricornutum (strain CCAP 1055/1) GN=PHATRDRAFT_26290 PE=4 SV=1	GAUB01010001.1_1 TSA: Leptocylindrus danicus lepto65493_c0_seq1 transcribed RNA sequence		105	5	206544	312923	279276	313038	327550	309848	368704	561029	389180	410423	596421	647074	1.09721e+06	570407	913105	266247	316812	439638	551306	860241	1.38769	1.74017	2.7153	0.472688	0.799226	1.44111	0.0146909	0.774967	0.326394	0.0120043	0	0	1	1.18992	1.65124	2.07065	3.23099	0.25086	0.723549	1.05009	1.69197	0.00325138	0.991355	0.588733
B7FV10|B7FV10_PHATC	B7FV10|B7FV10_PHATC 1-hydroxy-2-methyl-2-(E)-butenyl-4-diphosphate synthase OS=Phaeodactylum tricornutum (strain CCAP 1055/1) GN=HDS PE=3 SV=1			177	5	58910.7	94932.7	79033.7	88253.9	44095.5	56799	63735	65335.7	56105.5	43333.4	31946.6	43122.7	26493.6	33388.7	27969.6	77625.7	63049.5	61725.4	39467.6	29283.9	0.979	0.625978	0.46446	-0.0306198	-0.675817	-1.10637	0.0228004	0.999092	0.162099	0.0386602	0	0	1	0.812224	0.795167	0.508434	0.377246	-0.30005	-0.33067	-0.975867	-1.40642	0.00901625	0.689389	0.622111
B7FVE3|B7FVE3_PHATC	B7FVE3|B7FVE3_PHATC Predicted protein OS=Phaeodactylum tricornutum (strain CCAP 1055/1) GN=PHATRDRAFT_26382 PE=4 SV=1			797	1	28823.3	91539.7	51945.3	40231.8	73945.1	40171.5	31823.8	21139	15475.6	4639.14	18438.3	8125.04	3415.68	12268.5	22492.7	57436.1	51449.5	22812.8	10400.8	12725.6	0.443402	0.202156	0.247342	-1.17331	-2.30646	-2.01542	0.011544	0.0782296	0.0138972	0.0190156	0	1	1	0.895769	0.397186	0.181085	0.221561	-0.158801	-1.33211	-2.46526	-2.17422	0.0235354	0.993087	0.199956
B7FVF9|B7FVF9_PHATC-B7FYL0|B7FYL0_PHATC(73.68%)	B7FVF9|B7FVF9_PHATC Protein fucoxanthin chlorophyll a/c protein OS=Phaeodactylum tricornutum (strain CCAP 1055/1) GN=Lhcx3 PE=4 SV=1	B7FYL0|B7FYL0_PHATC Protein fucoxanthin chlorophyll a/c protein OS=Phaeodactylum tricornutum (strain CCAP 1055/1) GN=Lhcx1 PE=4 SV=1		965	26	360743	887322	715533	940804	455237	870003	615350	770779	408928	477750	399424	522090	247042	200995	218893	654533	755348	598352	466421	222310	0.792155	0.617492	0.294314	-0.336146	-0.695507	-1.76457	0.0213867	0.654665	0.210483	0.0164873	0	0	1	1.15403	0.914167	0.712602	0.339646	0.206676	-0.12947	-0.488831	-1.55789	0.0470434	0.961953	0.995599
B7FVK9|B7FVK9_PHATC	B7FVK9|B7FVK9_PHATC Lutein deficient 1-like protein OS=Phaeodactylum tricornutum (strain CCAP 1055/1) GN=LUT1-2 PE=4 SV=1			172	1	32140.2	27315.3	48483.9	74680.2	62420.5	81432.7	41093.3	64506.2	22993.7	55445.9	25961.3	39490.3	20501.3	11406.3	22054.2	35979.8	72844.5	42864.4	40299.2	17987.3	0.588437	0.553222	0.246927	-0.765039	-0.854069	-2.01784	0.00911767	0.111373	0.081068	0.00576647	0	0	1	2.02459	1.19135	1.12005	0.499927	1.01763	0.252593	0.163563	-1.00021	0.00749849	0.0445682	0.9669
B7FW30|B7FW30_PHATC	B7FW30|B7FW30_PHATC Predicted protein OS=Phaeodactylum tricornutum (strain CCAP 1055/1) GN=PHATRDRAFT_44908 PE=4 SV=1			133	4	41484	41313.4	60551	72233.6	59857.1	49164.4	104462	82599.7	66570.6	51126.7	29114.3	67713	31629	39410.6	23546.6	47782.8	60418.4	84544	49318	31528.7	1.39931	0.816275	0.52184	0.484714	-0.292873	-0.938321	0.0165633	0.287085	0.810221	0.173064	0	0	0	1.26444	1.76934	1.03213	0.659834	0.338497	0.823211	0.0456241	-0.599824	0.0135153	0.819753	0.0673005
B7FWC4|B7FWC4_PHATC	B7FWC4|B7FWC4_PHATC Predicted protein OS=Phaeodactylum tricornutum (strain CCAP 1055/1) GN=PHATRDRAFT_11673 PE=4 SV=1			748	2	25431.3	27172	21138.5	11864.4	13942	27083.6	11398.7	12383.3	18596.5	13236.1	20003.6	19029.8	55286.4	89200.4	50442.8	24580.6	17630	14126.2	17423.2	64976.5	0.801256	0.988269	3.68556	-0.319665	-0.0170249	1.88188	0.00186999	0.981718	0.999996	0.00474805	0	0	1	0.717232	0.574687	0.708818	2.6434	-0.479487	-0.799152	-0.496512	1.4024	0.000743178	0.921673	0.741989
B7FWT4|B7FWT4_PHATC	B7FWT4|B7FWT4_PHATC Homoserine dehydrogenase (Fragment) OS=Phaeodactylum tricornutum (strain CCAP 1055/1) GN=PHATRDRAFT_26813 PE=3 SV=1			429	6	66119.5	98158.3	77101.1	64035.6	49482.9	55012.5	62330.9	61695.6	64964.5	55099.5	57907.3	52795.5	43874.3	48226.7	42642	80459.6	56177	62997	55267.4	44914.3	1.1214	0.983808	0.799514	0.165303	-0.0235515	-0.322805	0.00556697	0.275516	0.993172	0.0468678	0	0	0	0.698202	0.782964	0.686896	0.558222	-0.518285	-0.352982	-0.541836	-0.841089	0.00422836	0.0299424	0.142762
B7FX57|B7FX57_PHATC	B7FX57|B7FX57_PHATC Predicted protein OS=Phaeodactylum tricornutum (strain CCAP 1055/1) GN=Rab5c PE=4 SV=1			1094	2	264146	321135	230017	136213	159418	257298	129865	173662	234823	148584	149067	107150	320658	298031	253871	271766	184310	179450	134934	290853	0.973633	0.732102	1.57807	-0.0385504	-0.449883	0.658159	0.0185042	0.999185	0.587168	0.0873209	0	0	0	0.678193	0.660311	0.496506	1.07023	-0.560233	-0.598783	-1.01012	0.0979263	0.00934911	0.218858	0.18232
B7FX69|B7FX69_PHATC	B7FX69|B7FX69_PHATC Predicted protein OS=Phaeodactylum tricornutum (strain CCAP 1055/1) GN=PHATRDRAFT_45297 PE=4 SV=1			536	1	85111.2	65294	79603.1	49903.4	64676.2	85345.3	73131	118226	94205.3	85117.2	102826	95823.5	150552	115292	164636	76669.4	66641.6	95187.6	94588.9	143493	1.42835	1.41937	2.15321	0.51435	0.505247	1.10649	0.0089792	0.35014	0.366194	0.00607342	0	0	1	0.869207	1.24153	1.23372	1.87159	-0.202228	0.312122	0.303019	0.904261	0.00384215	0.957568	0.726927
B7FX73|B7FX73_PHATC-B8BZW3|B8BZW3_THAPS(70.27%)	B7FX73|B7FX73_PHATC Methylmalonyl-coa mutase OS=Phaeodactylum tricornutum (strain CCAP 1055/1) GN=PHATRDRAFT_51830 PE=4 SV=1	B8BZW3|B8BZW3_THAPS Probable methylmalonyl-coa mutase OS=Thalassiosira pseudonana GN=MCM1 PE=4 SV=1		197	3	163513	186497	257677	184094	262746	170622	273863	288291	288196	395046	371599	388606	629256	364066	470920	202562	205821	283450	385084	488081	1.37717	1.87097	2.37139	0.461706	0.903784	1.24573	0.00646039	0.572068	0.0604832	0.0057023	0	0	1	1.01608	1.39932	1.90106	2.40953	0.023021	0.484727	0.926805	1.26875	0.00166921	0.999997	0.605059
B7FX97|B7FX97_PHATC	B7FX97|B7FX97_PHATC Predicted protein OS=Phaeodactylum tricornutum (strain CCAP 1055/1) GN=PHATRDRAFT_34994 PE=4 SV=1			1020	1	177086	224887	180989	128104	106582	102792	76497.2	93678.7	89145.5	81141.6	63459.2	89775.7	83638.4	88266.7	93329.5	194321	112493	86440.5	78125.5	88411.6	0.76841	0.694494	0.785931	-0.380053	-0.525966	-0.347525	0.0231324	0.0717554	0.0194	0.0982907	0	0	0	0.578903	0.444834	0.402045	0.454978	-0.788607	-1.16866	-1.31457	-1.13613	1.71408e-05	0.000485492	4.63677e-05
B7FXB1|B7FXB1_PHATC	B7FXB1|B7FXB1_PHATC Predicted protein OS=Phaeodactylum tricornutum (strain CCAP 1055/1) GN=PHATRDRAFT_19805 PE=4 SV=1			774	1	37304	41066.9	38256.6	18196.3	26429.2	13314.6	24178.6	5958.14	21436.7	16864.5	2853.75	4744.28	131485	189619	57661.4	38875.8	19313.4	17191.2	8154.17	126255	0.890116	0.422203	6.53719	-0.167935	-1.24399	2.70867	0.00799834	0.999823	0.976179	0.0197328	0	0	1	0.496797	0.442207	0.209749	3.24765	-1.00927	-1.17721	-2.25326	1.6994	0.00424118	0.927196	0.898693
B7FYY3|B7FYY3_PHATC	B7FYY3|B7FYY3_PHATC Predicted protein OS=Phaeodactylum tricornutum (strain CCAP 1055/1) GN=CDKA1 PE=4 SV=1			753	1	245574	146079	251149	276835	223056	336490	304577	444999	469840	275005	468007	319049	773756	512479	607323	214267	278793	406472	354020	631186	1.45797	1.26983	2.26399	0.54396	0.344636	1.17887	0.0120703	0.436757	0.788035	0.0101223	0	0	1	1.30115	1.89703	1.65224	2.94579	0.379785	0.923745	0.724421	1.55865	0.00234859	0.90562	0.153107
B7FZ25|B7FZ25_PHATC	B7FZ25|B7FZ25_PHATC Udp-n-acetylglucosamine diphosphorylase OS=Phaeodactylum tricornutum (strain CCAP 1055/1) GN=PHATRDRAFT_54493 PE=4 SV=1			270	2	1.27812e+06	147061	244268	147869	159035	242525	487188	342560	244623	213417	162764	154764	119971	53218.9	153132	556483	183143	358124	176982	108774	1.95543	0.966358	0.59393	0.967486	-0.049371	-0.751636	0.0159839	0.0717945	0.999565	0.614467	0	0	0	0.329108	0.643548	0.318036	0.195467	-1.60337	-0.635879	-1.65274	-2.355	0.371583	0.535013	0.910506
B7FZG3|B7FZG3_PHATC	B7FZG3|B7FZG3_PHATC Proteasome subunit alpha type OS=Phaeodactylum tricornutum (strain CCAP 1055/1) GN=PHATRDRAFT_45998 PE=3 SV=1			837	2	30713.1	64504.8	34113.6	35258	28353.9	18214.3	27283.3	12499.2	34594.9	30798.5	17852.9	21348	41688.7	57780.4	43444.4	43110.5	27275.4	24792.5	23333.2	47637.8	0.908968	0.855465	1.74655	-0.137698	-0.225219	0.804507	0.0337686	0.98568	0.9474	0.0913508	0	0	0	0.632686	0.575092	0.541241	1.10502	-0.660439	-0.798137	-0.885658	0.144069	0.0811631	0.487509	0.358079
B7G0J8|B7G0J8_PHATC	B7G0J8|B7G0J8_PHATC Prohibitin-like protein (Fragment) OS=Phaeodactylum tricornutum (strain CCAP 1055/1) GN=PHATRDRAFT_12799 PE=4 SV=1			860	2	118132	82662.3	109807	83832	92907.1	74667.1	107053	137552	154570	85515.1	92740.4	190521	234714	277915	156442	103534	83802.1	133059	122925	223024	1.58777	1.46686	2.66131	0.667003	0.552727	1.41214	0.0268763	0.555751	0.711252	0.0207166	0	0	1	0.809416	1.28517	1.1873	2.15411	-0.305046	0.361957	0.24768	1.10709	0.0154887	0.972677	0.893958
B7G0P4|B7G0P4_PHATC	B7G0P4|B7G0P4_PHATC Predicted protein (Fragment) OS=Phaeodactylum tricornutum (strain CCAP 1055/1) GN=PHATRDRAFT_12762 PE=3 SV=1			767	2	424673	551707	563770	209868	169936	216508	322754	440030	397201	477178	350629	467923	318062	234481	307077	513383	198771	386662	431910	286540	1.94526	2.1729	1.44156	0.959966	1.11962	0.52763	0.00272303	0.010493	0.00287799	0.253356	0	1	0	0.387178	0.753164	0.841301	0.55814	-1.36893	-0.408965	-0.249306	-0.8413	0.000517604	0.000461467	0.133135
B7G119|B7G119_PHATC	B7G119|B7G119_PHATC Predicted protein (Fragment) OS=Phaeodactylum tricornutum (strain CCAP 1055/1) GN=PHATRDRAFT_27889 PE=3 SV=1			884	1	3938.95	13206.3	4262.64	20164.9	10157.3	9160.16	7472.14	9219.05	11482	18495.2	8131.42	8591.35	20014.5	21661.5	31336.4	7135.98	13160.8	9391.07	11739.3	24337.5	0.713564	0.891991	1.84924	-0.486886	-0.164899	0.886931	0.0358017	0.820329	0.986932	0.120576	0	0	0	1.84429	1.31602	1.64509	3.41053	0.883065	0.396179	0.718166	1.77	0.0210076	0.645511	0.983127
B7G150|B7G150_PHATC	B7G150|B7G150_PHATC Predicted protein OS=Phaeodactylum tricornutum (strain CCAP 1055/1) GN=PHATRDRAFT_20787 PE=3 SV=1			403	10	207676	331955	161288	145071	116909	106481	123007	107437	122202	121974	117098	99129.8	64984.7	89952.8	69941.7	233640	122820	117549	112734	74959.7	0.957082	0.917879	0.610322	-0.0632863	-0.123624	-0.712358	0.0118453	0.966149	0.817021	0.0134884	0	0	0	0.525682	0.50312	0.482512	0.320835	-0.927739	-0.991025	-1.05136	-1.6401	0.00881834	0.0511819	0.0401813
B7G1J9|B7G1J9_PHATC	B7G1J9|B7G1J9_PHATC L-ascorbate peroxidase (Fragment) OS=Phaeodactylum tricornutum (strain CCAP 1055/1) GN=PHATRDRAFT_13174 PE=3 SV=1			779	1	48044.9	53254.3	59874.1	49855.6	53649.2	43728.1	84696.3	135736	45076.5	90414.7	131596	85952.1	38854.5	35345.3	35292.9	53724.5	49077.6	88503	102654	36497.5	1.80333	2.09167	0.743669	0.85066	1.06466	-0.427267	0.0428106	0.319813	0.13208	0.932333	0	0	0	0.913506	1.64735	1.91076	0.679347	-0.130514	0.720147	0.934145	-0.55778	0.0282394	0.999101	0.41799
B7G216|B7G216_PHATC	B7G216|B7G216_PHATC Predicted protein OS=Phaeodactylum tricornutum (strain CCAP 1055/1) GN=PHATRDRAFT_28359 PE=4 SV=1			900	2	409683	326613	411327	194290	127043	195253	180575	183780	190011	159566	247759	212736	108840	94152.6	127020	382541	172195	184789	206687	110004	1.07313	1.2003	0.638835	0.10183	0.263401	-0.646484	0.0247513	0.956641	0.548409	0.139607	0	0	0	0.450135	0.483056	0.5403	0.287562	-1.15157	-1.04974	-0.888168	-1.79805	3.12685e-05	0.000184638	0.000309528
B7G2A6|B7G2A6_PHATC	B7G2A6|B7G2A6_PHATC Predicted protein OS=Phaeodactylum tricornutum (strain CCAP 1055/1) GN=PHATRDRAFT_54686 PE=4 SV=1			59	2	86660	55757.4	75278.5	156687	162771	114041	80195.9	90220.3	70358.5	91048.2	38653	53547.1	96233	157622	110709	72565.3	144500	80258.2	61082.8	121522	0.555421	0.422719	0.840981	-0.848346	-1.24223	-0.249854	0.0138237	0.0570588	0.0158592	0.692852	0	1	0	1.99131	1.10601	0.841763	1.67465	0.993715	0.145369	-0.248515	0.743861	0.00685273	0.0257629	0.993858
B7G312|B7G312_PHATC	B7G312|B7G312_PHATC Predicted protein OS=Phaeodactylum tricornutum (strain CCAP 1055/1) GN=Rab6 PE=3 SV=1			877	2	120209	124378	185900	137494	165956	159022	154795	237343	252448	222883	275099	335824	465601	360083	451739	143496	154157	214862	277935	425808	1.39378	1.80293	2.76216	0.479006	0.850346	1.4658	0.000749569	0.465561	0.0564468	0.00060319	0	0	1	1.0743	1.49734	1.93689	2.96739	0.103397	0.582403	0.953743	1.5692	0.000130802	0.998396	0.38571
B7G3H6|B7G3H6_PHATC	B7G3H6|B7G3H6_PHATC Predicted protein OS=Phaeodactylum tricornutum (strain CCAP 1055/1) GN=PHATRDRAFT_47473 PE=4 SV=1			1044	1	25517.2	124372	40223.9	90662.7	41275.7	36264	120158	104942	73904.5	82651	50001.4	51191.5	23584.2	6840.61	14812.1	63370.9	56067.5	99668.3	61281.3	15079	1.77765	1.09299	0.268943	0.82997	0.128283	-1.89463	0.00969011	0.140527	0.99037	0.172291	0	0	0	0.884751	1.57278	0.967026	0.237948	-0.176656	0.653314	-0.0483732	-2.07128	0.0800295	0.998149	0.614362
B7G3X3|B7G3X3_PHATC	B7G3X3|B7G3X3_PHATC Glutamate dehydrogenase OS=Phaeodactylum tricornutum (strain CCAP 1055/1) GN=PHATRDRAFT_13951 PE=3 SV=1			439	3	644510	595163	863218	533913	491566	353957	389279	536533	612142	751931	725728	585672	833577	755452	756640	700964	459812	512651	687777	781890	1.11491	1.49578	1.70045	0.156933	0.580896	0.76592	0.00710801	0.883643	0.0548451	0.00943655	0	0	0	0.655972	0.731352	0.981187	1.11545	-0.608295	-0.451362	-0.0273993	0.157626	0.0144901	0.0921397	0.234106
B7G4Q4|B7G4Q4_PHATC	B7G4Q4|B7G4Q4_PHATC Predicted protein OS=Phaeodactylum tricornutum (strain CCAP 1055/1) GN=PHATRDRAFT_21882 PE=3 SV=1			1071	7	299430	318526	310150	284130	220605	293423	246986	317370	318706	323571	409719	352622	553228	483198	506200	309369	266053	294354	361971	514209	1.10637	1.36052	1.93273	0.14584	0.444162	0.950642	0.000278942	0.823331	0.0738774	0.000297908	0	0	0	0.859986	0.951467	1.17003	1.66212	-0.217614	-0.0717746	0.226548	0.733028	5.71875e-05	0.603327	0.984587
B7G512|B7G512_PHATC	B7G512|B7G512_PHATC ATP-dependent Clp protease proteolytic subunit OS=Phaeodactylum tricornutum (strain CCAP 1055/1) GN=clpP PE=3 SV=1			950	2	444551	699864	474721	366304	326995	326622	385267	406989	360102	370447	306382	253159	266163	244420	226499	539712	339973	384119	309996	245694	1.12985	0.911824	0.722686	0.176132	-0.133172	-0.468559	0.00786544	0.45835	0.728275	0.0439373	0	0	0	0.629916	0.711711	0.574373	0.455232	-0.666769	-0.490636	-0.799941	-1.13533	0.00463419	0.0359548	0.118479
B7G5B6|B7G5B6_PHATC	B7G5B6|B7G5B6_PHATC Protein fucoxanthin chlorophyll a/c protein OS=Phaeodactylum tricornutum (strain CCAP 1055/1) GN=Lhcf10 PE=4 SV=1			1009	16	8.32753e+06	1.07416e+07	6.19327e+06	5.3495e+06	4.66167e+06	5.77127e+06	5.55773e+06	4.18917e+06	4.56944e+06	4.27289e+06	3.04753e+06	2.88494e+06	2.78668e+06	2.88802e+06	4.07806e+06	8.42081e+06	5.26081e+06	4.77211e+06	3.40179e+06	3.25092e+06	0.907105	0.646628	0.61795	-0.140658	-0.628993	-0.694438	0.0169768	0.821286	0.0435937	0.0300173	0	0	0	0.62474	0.566705	0.403974	0.386058	-0.678673	-0.819331	-1.30767	-1.37311	0.00216964	0.0531444	0.0243637
B7G7J9|B7G7J9_PHATC	B7G7J9|B7G7J9_PHATC Predicted protein OS=Phaeodactylum tricornutum (strain CCAP 1055/1) GN=PHATRDRAFT_48524 PE=4 SV=1			732	6	53046.7	66109.9	58268.8	51205.4	42003.6	35517.1	58621.6	68833.8	32671.3	62108.7	51208.4	58883.5	74689.1	81823.1	79862.7	59141.8	42908.7	53375.6	57400.2	78791.6	1.24393	1.33773	1.83626	0.31491	0.419785	0.876771	0.0191607	0.642287	0.399182	0.0141498	0	0	0	0.725523	0.902502	0.970552	1.33225	-0.462907	-0.147998	-0.0431223	0.413864	0.016363	0.334886	0.950029
B7G7X7|B7G7X7_PHATC	B7G7X7|B7G7X7_PHATC Predicted protein OS=Phaeodactylum tricornutum (strain CCAP 1055/1) GN=PHATRDRAFT_29711 PE=4 SV=1			917	1	5337.54	7968.09	12861.8	22238.1	20412.8	26605.9	16323.3	11535.2	6817.52	11470.7	8528.82	18557.6	11697.3	8625.06	5928.62	8722.47	23085.6	11558.7	12852.4	8750.33	0.500687	0.556727	0.379039	-0.998019	-0.844959	-1.39958	0.0128693	0.0361692	0.0621409	0.0116429	0	0	1	2.64668	1.32516	1.47348	1.00319	1.40419	0.406166	0.559226	0.00460204	0.00806017	0.0100068	0.906219
B7G8J0|B7G8J0_PHATC	B7G8J0|B7G8J0_PHATC Predicted protein OS=Phaeodactylum tricornutum (strain CCAP 1055/1) GN=PHATRDRAFT_22774 PE=3 SV=1			871	3	508113	960202	435012	293113	217001	299871	435050	411988	361038	361980	384701	350582	259500	291177	228428	634443	269995	402692	365754	259702	1.49148	1.35467	0.961876	0.576745	0.437943	-0.056077	0.002243	0.00693527	0.0393953	0.982549	0	0	0	0.425562	0.634718	0.576497	0.409338	-1.23256	-0.655813	-0.794615	-1.28863	0.0339621	0.0416905	0.266067
B7G965|B7G965_PHATC-GAUA01000180.1_1(72.16%)	B7G965|B7G965_PHATC Predicted protein OS=Phaeodactylum tricornutum (strain CCAP 1055/1) GN=PHATRDRAFT_54979 PE=4 SV=1	GAUA01000180.1_1 TSA: Hemiaulus sinensis hemi107181_c0_seq1 transcribed RNA sequence		1148	3	973053	2.54995e+06	1.12284e+06	5.11635e+06	2.35719e+06	1.5671e+06	2.37029e+06	2.57192e+06	3.73941e+06	1.37721e+06	807692	855062	126999	169063	227193	1.54861e+06	3.01355e+06	2.89387e+06	1.01332e+06	174418	0.960288	0.336256	0.0578779	-0.0584615	-1.57237	-4.11084	0.0213784	0.998833	0.151548	0.0365644	0	0	1	1.94597	1.86869	0.654342	0.112629	0.960486	0.902025	-0.611883	-3.15036	0.0231318	0.41581	0.49204
B7G9F0|B7G9F0_PHATC	B7G9F0|B7G9F0_PHATC Acetyl-coenzyme A synthetase OS=Phaeodactylum tricornutum (strain CCAP 1055/1) GN=PHATRDRAFT_22974 PE=3 SV=1			218	2	105354	100920	112058	162078	146393	129801	177409	175020	136710	168211	190651	180458	205190	248412	234020	106111	146091	163046	179774	229208	1.11606	1.23056	1.56894	0.158416	0.299316	0.64979	0.00320311	0.692318	0.199868	0.00268948	0	0	0	1.37678	1.53657	1.69421	2.16008	0.461295	0.619711	0.760611	1.11108	6.70384e-05	0.0912486	0.013673
B7G9N5|B7G9N5_PHATC	B7G9N5|B7G9N5_PHATC Predicted protein OS=Phaeodactylum tricornutum (strain CCAP 1055/1) GN=PHATRDRAFT_49151 PE=4 SV=1			625	3	538630	865466	529649	642920	442718	922262	755910	986262	868520	714950	971990	859324	555552	315861	443443	644582	669300	870231	848755	438286	1.30021	1.26812	0.654842	0.378745	0.342695	-0.610782	0.0354389	0.460112	0.54668	0.35252	0	0	0	1.03835	1.35007	1.31675	0.679954	0.0542902	0.433035	0.396985	-0.556492	0.0557654	0.99971	0.497233
B7GA99|B7GA99_PHATC	B7GA99|B7GA99_PHATC Predicted protein OS=Phaeodactylum tricornutum (strain CCAP 1055/1) GN=Rab7 PE=3 SV=1			875	2	505957	630357	524998	955164	678387	871961	832073	1.08929e+06	744792	845902	632107	1.10165e+06	1.65185e+06	1.34062e+06	1.91394e+06	553771	835171	888719	859887	1.63547e+06	1.06412	1.02959	1.95825	0.0896562	0.042076	0.969563	0.00515543	0.989801	0.99896	0.0086566	0	0	0	1.50815	1.60485	1.55278	2.95333	0.592782	0.682438	0.634858	1.56234	0.000648467	0.450108	0.298673
B7GBB0|B7GBB0_PHATC	B7GBB0|B7GBB0_PHATC Predicted protein OS=Phaeodactylum tricornutum (strain CCAP 1055/1) GN=PHATRDRAFT_49639 PE=4 SV=1			463	1	74989.4	93087.6	61546.8	121712	92943	60586.9	100620	76201	68847.5	55814	28933.8	47569.6	10110.2	38480.9	28045.3	76541.3	91747.3	81889.6	44105.8	25545.5	0.892556	0.480731	0.278433	-0.163986	-1.0567	-1.8446	0.0112776	0.928511	0.0754522	0.0156854	0	0	1	1.19866	1.06988	0.576235	0.333747	0.261428	0.0974423	-0.79527	-1.58317	0.00846925	0.864186	0.996635
B7GBT9|B7GBT9_PHATC-GAUA01000279.1_1(80.50%)	B7GBQ6|B7GBQ6_PHATC Predicted protein OS=Phaeodactylum tricornutum (strain CCAP 1055/1) GN=PHATRDRAFT_30572 PE=3 SV=1	X6LS36|X6LS36_RETFI Seryl-tRNA synthetase (Fragment) OS=Reticulomyxa filosa GN=RFI_33490 PE=3 SV=1		769	2	26740	23641.5	31141.5	22167	17930.9	20989.3	22376.7	24081.7	21485.4	20724.3	11678	11535	15487.8	14774	12775.1	27174.3	20362.4	22647.9	14645.8	14345.6	1.11224	0.719256	0.704516	0.153472	-0.475423	-0.505295	0.0217057	0.79016	0.170713	0.144274	0	0	0	0.749325	0.833431	0.538956	0.527912	-0.416337	-0.262866	-0.89176	-0.921632	0.00252948	0.137974	0.451241
B7GC36|B7GC36_PHATC	B7GC21|B7GC21_PHATC Predicted protein OS=Phaeodactylum tricornutum (strain CCAP 1055/1) GN=PHATRDRAFT_23547 PE=3 SV=1			84	3	1.17707e+06	852648	887176	936059	690809	1.04311e+06	978111	931630	913460	646119	590882	510885	303050	247134	398085	972300	889993	941067	582629	316090	1.05739	0.654645	0.35516	0.0805036	-0.611216	-1.49346	0.000274146	0.930721	0.0294351	0.000702691	0	0	1	0.915348	0.967877	0.599228	0.325095	-0.127608	-0.0471039	-0.738824	-1.62107	0.000248234	0.91911	0.997628
B7GCM5|B7GCM5_PHATC	B7GCM0|B7GCM0_PHATC 3-oxoacyl-[acyl-carrier-protein] synthase OS=Phaeodactylum tricornutum (strain CCAP 1055/1) GN=FABB PE=3 SV=1	B8CGL7|B8CGL7_THAPS Uncharacterized protein OS=Thalassiosira pseudonana GN=THAPSDRAFT_12152 PE=3 SV=1		211	1	335968	287392	198952	222293	244959	227432	139765	118145	184132	224964	248272	113282	399450	509704	390257	274104	231561	147347	195506	433137	0.636321	0.844295	1.87051	-0.652174	-0.244181	0.903429	0.000727146	0.272331	0.831515	0.00645742	0	0	0	0.844792	0.537559	0.713254	1.58019	-0.243332	-0.895506	-0.487512	0.660098	0.000962471	0.879267	0.111658
B7GDE6|B7GDE6_PHATC	B7GDA9|B7GDA9_PHATC Dihydrolipoamide acetyl transferase OS=Phaeodactylum tricornutum (strain CCAP 1055/1) GN=DHLTA_3 PE=3 SV=1			805	2	928170	1.42675e+06	818235	868060	694123	800690	934284	1.30174e+06	1.1289e+06	679173	990012	822264	586793	568875	613719	1.05772e+06	787624	1.12164e+06	830483	589796	1.42408	1.05442	0.748829	0.51003	0.0764429	-0.417292	0.00664325	0.0516079	0.975545	0.306367	0	0	0	0.744644	1.06043	0.785164	0.557611	-0.425376	0.0846537	-0.348933	-0.842669	0.033105	0.430417	0.992248
B7GDN1|B7GDN1_PHATC	B7GDH4|B7GDH4_PHATC Calreticulin OS=Phaeodactylum tricornutum (strain CCAP 1055/1) GN=PHATRDRAFT_41172 PE=3 SV=1	B8C4G1|B8C4G1_THAPS Calreticulin-like protein (Fragment) OS=Thalassiosira pseudonana GN=THAPSDRAFT_34810 PE=3 SV=1		198	3	42522.8	51852.6	72485.2	59552.1	38070.3	35123.9	72953	102454	51121.5	97971.5	83873.2	136137	169377	209423	90349.2	55620.2	44248.8	75509.6	105994	156383	1.70648	2.39541	3.53418	0.771023	1.26027	1.82138	0.0274556	0.722861	0.235213	0.0220303	0	0	1	0.795552	1.35759	1.90567	2.81163	-0.329972	0.44105	0.930299	1.4914	0.0128028	0.992396	0.942968
B7GEF7|B7GEF7_PHATC	B7GEF2|B7GEF2_PHATC Plastidic enolase OS=Phaeodactylum tricornutum (strain CCAP 1055/1) GN=PHATRDRAFT_56468 PE=3 SV=1	B8C355|B8C355_THAPS Enolase OS=Thalassiosira pseudonana GN=ENO2 PE=3 SV=1		167	3	533941	554257	671999	282865	289543	277424	327615	313667	362270	379937	502288	376179	486666	468868	364023	586732	283278	334517	419468	439853	1.18088	1.48077	1.55273	0.239864	0.566345	0.634804	0.0166991	0.619772	0.0434288	0.0219118	0	0	0	0.482806	0.570136	0.714923	0.749665	-1.05049	-0.810621	-0.484141	-0.415682	0.000597237	0.000440431	0.00188119
B7GEG7|B7GEG7_PHATC	B7GEF7|B7GEF7_PHATC Heat shock protein Hsp90 OS=Phaeodactylum tricornutum (strain CCAP 1055/1) GN=HSP90 PE=3 SV=1			350	2	324466	387976	403605	309009	234474	321137	326139	457228	396157	378759	429572	540124	334625	336623	300765	372016	288207	393175	449485	324004	1.36421	1.55959	1.12421	0.448064	0.641168	0.168906	0.0390756	0.204078	0.0393611	0.874802	0	0	0	0.774717	1.05688	1.20824	0.870942	-0.368258	0.0798064	0.27291	-0.199352	0.0403714	0.40185	0.988857
B7GEI2|B7GEI2_PHATC	B7GEG9|B7GEG9_PHATC Predicted protein OS=Phaeodactylum tricornutum (strain CCAP 1055/1) GN=MDH PE=3 SV=1			719	3	121984	234036	117466	145866	151378	117217	171719	131047	87336.2	99180.7	51977.5	63798.8	48583.2	43219.9	58711.1	157829	138154	130034	71652.3	50171.4	0.941227	0.518643	0.363157	-0.0873855	-0.947188	-1.46134	0.00835521	0.980465	0.0587314	0.0148528	0	0	1	0.875338	0.823892	0.453988	0.317885	-0.192088	-0.279473	-1.13928	-1.65342	0.0248357	0.965186	0.890294
B7GES3|B7GES3_PHATC-B8C637|B8C637_THAPS(87.25%)	B7GEM7|B7GEM7_PHATC Carbamate kinase OS=Phaeodactylum tricornutum (strain CCAP 1055/1) GN=PHATRDRAFT_24238 PE=3 SV=1			202	17	563676	441137	703246	748407	759946	723748	722681	782509	628691	853784	1.62529e+06	1.32583e+06	1.36584e+06	1.98734e+06	1.04611e+06	569353	744034	711293	1.2683e+06	1.46643e+06	0.955996	1.70463	1.97092	-0.0649232	0.769458	0.978869	0.0407445	0.999167	0.24259	0.0827377	0	0	0	1.30681	1.2493	2.22762	2.57561	0.386046	0.321122	1.1555	1.36491	0.0118918	0.93847	0.969925
B8BPW0|B8BPW0_THAPS-B5Y3R0|B5Y3R0_PHATC(91.94%)	B7S4B8|B7S4B8_PHATC Predicted protein OS=Phaeodactylum tricornutum (strain CCAP 1055/1) GN=PHATRDRAFT_bd1731 PE=4 SV=1			149	12	37958.9	29916.3	64699.2	64339.3	57074.4	55265.1	52108.2	50205.5	43987.4	69081	51101.6	85785.8	96816.4	69949.1	125435	44191.4	58892.9	48767	68656.2	97400	0.828062	1.16578	1.65385	-0.272189	0.221294	0.725827	0.0349077	0.876796	0.887573	0.084729	0	0	0	1.33268	1.10354	1.55361	2.20405	0.414328	0.142139	0.635622	1.14016	0.0223336	0.822396	0.997001
B8BRR6|B8BRR6_THAPS-gi|134142245|gb|ABO61466.1|(79.02%)-B8C8B4|B8C8B4_THAPS(79.68%)-B5Y3W7|B5Y3W7_PHATC(86.80%)-Q5G928|Q5G928_PHATR(87.13%)-K0RS33|K0RS33_THAOC(91.44%)	B8BRI5|B8BRI5_THAPS Uncharacterized protein (Fragment) OS=Thalassiosira pseudonana GN=THAPSDRAFT_13134 PE=4 SV=1		B8C8B4|B8C8B4_THAPS Tubulin beta OS=Thalassiosira pseudonana GN=TUB2 PE=3 SV=1	444	95	373246	486362	479895	499378	430986	363579	477428	478167	407579	478362	752896	688661	309187	101589	346164	446501	431314	454391	639973	252313	1.0535	1.48377	0.584987	0.0751948	0.569271	-0.773524	0.0135396	0.992677	0.148211	0.236552	0	0	0	0.965988	1.01767	1.43331	0.56509	-0.0499232	0.0252716	0.519348	-0.823447	0.010792	0.999659	0.999975
B8BT70|B8BT70_THAPS-B5Y3B2|B5Y3B2_PHATC(80.12%)	B8BT16|B8BT16_THAPS Uncharacterized protein OS=Thalassiosira pseudonana GN=THAPSDRAFT_997 PE=3 SV=1			454	10	173677	279016	172416	198557	141610	225722	167298	180577	124355	128084	98765.1	110869	56522.5	71598.6	84641	208370	188630	157410	112573	70920.7	0.83449	0.596791	0.375978	-0.261034	-0.744702	-1.41128	0.00414473	0.549814	0.0415245	0.00380722	0	0	1	0.905267	0.755435	0.540255	0.34036	-0.143585	-0.40462	-0.888287	-1.55487	0.00630365	0.962249	0.48328
B8BTK4|B8BTK4_THAPS-GAUA01004917.1_1(97.41%)	B8BTI8|B8BTI8_THAPS Thylakoid lumenal 17.4 kDa protein, chloroplast (Fragment) OS=Thalassiosira pseudonana GN=THAPSDRAFT_261226 PE=4 SV=1			1154	3	76165	62118.4	97710.1	112001	128309	43365.4	69200.7	67379.9	77082.4	100660	53341	90554.5	240476	240922	160191	78664.5	94558.7	71221	81518.4	213863	0.753194	0.862094	2.2617	-0.408907	-0.214083	1.17741	0.00334026	0.842834	0.965913	0.0127566	0	0	1	1.20205	0.905377	1.03628	2.71868	0.265497	-0.14341	0.0514134	1.4429	0.00138003	0.970922	0.998327
B8BVP1|B8BVP1_THAPS-GAUA01007432.1_1(84.56%)-B7FUT7|B7FUT7_PHATC(86.48%)-K0SVS8|K0SVS8_THAOC(90.56%)	B8BVM8|B8BVM8_THAPS Uncharacterized protein OS=Thalassiosira pseudonana GN=THAPSDRAFT_2893 PE=4 SV=1		B7FUT7|B7FUT7_PHATC Predicted protein OS=Phaeodactylum tricornutum (strain CCAP 1055/1) GN=PHATRDRAFT_44651 PE=4 SV=1	325	17	228305	417720	318321	143885	109458	177693	203876	198515	211084	152918	131003	124992	79778.4	50387.6	111000	321448	143678	204492	136305	80388.7	1.42326	0.948679	0.559505	0.509199	-0.076008	-0.837778	0.00181377	0.0593822	0.980989	0.0497612	0	0	0	0.446972	0.636157	0.424033	0.250083	-1.16175	-0.652546	-1.23775	-1.99952	0.00103844	0.00701913	0.0771032
B8BXA1|B8BXA1_THAPS-B7FS72|B7FS72_PHATC(86.45%)	B8BWY9|B8BWY9_THAPS Uncharacterized protein OS=Thalassiosira pseudonana GN=THAPSDRAFT_21619 PE=4 SV=1			707	20	417129	426181	476882	350421	300695	307857	342491	307925	240120	296678	301630	333717	228367	225004	226355	440064	319657	296846	310675	226576	0.928637	0.9719	0.708807	-0.106814	-0.0411203	-0.496535	0.023069	0.804639	0.983568	0.0257671	0	0	0	0.726388	0.67455	0.705976	0.514869	-0.461188	-0.568002	-0.502308	-0.957723	0.000136661	0.00568073	0.00161327
B8BXU7|B8BXU7_THAPS-GAUA01001884.1_1(78.03%)	B8BXK5|B8BXK5_THAPS Uncharacterized protein OS=Thalassiosira pseudonana GN=THAPSDRAFT_21715 PE=3 SV=1			407	2	124994	128893	149448	134998	96423.8	141615	139714	183402	187306	78939.5	98800.2	64410	70532.7	26990.9	119496	134445	124346	170141	80716.6	72340	1.36829	0.64913	0.581765	0.452371	-0.62342	-0.781491	0.015313	0.325055	0.361348	0.236391	0	0	0	0.924882	1.2655	0.600369	0.538064	-0.112659	0.339712	-0.736079	-0.89415	0.00878943	0.990802	0.548703
B8C0D0|B8C0D0_THAPS	B8BZU1|B8BZU1_THAPS NADH-cytochrome b5 reductase OS=Thalassiosira pseudonana GN=THAPSDRAFT_33937 PE=3 SV=1			714	2	445666	301883	629991	259023	217684	195433	413271	561065	508677	363550	744056	566668	453368	334345	342379	459180	224047	494338	558091	376698	2.20641	2.49096	1.68134	1.1417	1.3167	0.749608	0.0244097	0.0625794	0.0230155	0.374668	0	1	0	0.487928	1.07657	1.21541	0.82037	-1.03526	0.106437	0.281442	-0.285653	0.0552262	0.203293	0.996103
B8C0W4|B8C0W4_THAPS-AB938081.1_1(79.08%)-K0TBY4|K0TBY4_THAOC(84.11%)	B8C0M3|B8C0M3_THAPS Uncharacterized protein OS=Thalassiosira pseudonana GN=THAPSDRAFT_22483 PE=4 SV=1		K0TBY4|K0TBY4_THAOC Uncharacterized protein OS=Thalassiosira oceanica GN=THAOC_10857 PE=3 SV=1	574	7	3.23053e+06	3.16645e+06	3.59252e+06	3.33876e+06	2.4574e+06	3.7824e+06	2.72036e+06	3.69765e+06	2.5337e+06	2.20509e+06	2.95029e+06	2.72883e+06	735346	738760	1.29777e+06	3.32983e+06	3.19285e+06	2.9839e+06	2.62807e+06	923958	0.934556	0.82311	0.289383	-0.0976467	-0.280843	-1.78895	0.00272842	0.959455	0.576147	0.00320181	0	0	1	0.958862	0.896111	0.789249	0.277479	-0.0606042	-0.158251	-0.341447	-1.84955	0.000658584	0.996236	0.896641
B8C1L0|B8C1L0_THAPS-B8C4V7|B8C4V7_THAPS(73.31%)	B8C1J0|B8C1J0_THAPS NNT NAD transhydrogenase (Fragment) OS=Thalassiosira pseudonana GN=THAPSDRAFT_33859 PE=4 SV=1	GAUB01010244.1_1 TSA: Leptocylindrus danicus lepto76388_c0_seq1 transcribed RNA sequence		117	5	805517	402603	730714	664945	636540	466383	503643	538808	374948	516886	274225	438977	154578	100299	328539	646278	589289	472467	410029	194472	0.801757	0.695803	0.330011	-0.318763	-0.52325	-1.59941	0.0137189	0.588378	0.266442	0.00996334	0	0	1	0.91182	0.731058	0.634447	0.300911	-0.133179	-0.451942	-0.656429	-1.73259	0.0184643	0.98466	0.557294
B8C2L1|B8C2L1_THAPS	B8C2K6|B8C2K6_THAPS Fucoxanthin chl a/c light-harvesting protein OS=Thalassiosira pseudonana GN=Lhcr3 PE=4 SV=1			123	1	157114	417906	90004.3	170427	114448	225492	89618.1	90099.4	86473.1	108530	45765	55952.9	67825.2	89052.1	60100.5	221675	170122	88730.2	70082.6	72325.9	0.521567	0.411954	0.425141	-0.939076	-1.27944	-1.23399	0.0188716	0.0674577	0.0258897	0.0290022	0	1	1	0.767442	0.400272	0.316151	0.326271	-0.381871	-1.32095	-1.66132	-1.61586	0.168614	0.93629	0.348232
B8C354|B8C354_THAPS	B8C314|B8C314_THAPS Uncharacterized protein OS=Thalassiosira pseudonana GN=THAPSDRAFT_22768 PE=4 SV=1			746	2	313280	795932	334070	528020	395793	534908	420025	312304	447184	320842	471588	236024	229255	233973	264012	481094	486240	393171	342818	242413	0.808594	0.705039	0.498546	-0.306513	-0.504226	-1.0042	0.0337709	0.522908	0.206619	0.0244621	0	0	1	1.0107	0.817244	0.712581	0.503879	0.0153509	-0.291162	-0.488875	-0.98885	0.259924	0.999999	0.936358
B8C469|B8C469_THAPS-B7FZ72|B7FZ72_PHATC(88.41%)	B8C359|B8C359_THAPS Acetyl-coenzyme A synthetase (Fragment) OS=Thalassiosira pseudonana GN=ACAS2 PE=3 SV=1			141	7	216961	371167	288393	385573	281448	414302	398278	259571	248049	279636	224402	289109	156028	220784	190953	292174	360441	301966	264382	189255	0.837769	0.733497	0.525065	-0.255376	-0.447137	-0.929431	0.042518	0.641289	0.271596	0.031837	0	0	0	1.23365	1.03351	0.90488	0.647748	0.302935	0.0475593	-0.144201	-0.626495	0.0781461	0.686957	0.99966
B8CBE7|B8CBE7_THAPS	B8CBE4|B8CBE4_THAPS Uncharacterized protein OS=Thalassiosira pseudonana GN=THAPSDRAFT_29842 PE=4 SV=1	B7FPI8|B7FPI8_PHATC Predicted protein (Fragment) OS=Phaeodactylum tricornutum (strain CCAP 1055/1) GN=PHATRDRAFT_9046 PE=4 SV=1		781	1	69553	83577.7	109594	79569.7	39039.3	83362.7	96749.7	80278.4	66329.9	133960	72860.8	138188	241001	158282	220432	87575	67323.9	81119.3	115003	206572	1.20491	1.7082	3.06833	0.268927	0.772477	1.61745	0.00269267	0.948668	0.323183	0.00295311	0	0	1	0.768757	0.926284	1.31319	2.3588	-0.379401	-0.110474	0.393076	1.23805	0.00129762	0.914449	0.998712
B8CEI6|B8CEI6_THAPS	B8CE85|B8CE85_THAPS Uncharacterized protein OS=Thalassiosira pseudonana GN=THAPSDRAFT_270300 PE=4 SV=1			1188	1	9361.22	161170	7542.73	54415.8	0.247205	423.075	26955.5	26571.2	18274.4	26909.6	12332.4	17450	67827.7	82770.4	64409.8	59357.8	18279.7	23933.7	18897.3	71669.3	1.30931	1.03379	3.92071	0.388803	0.0479408	1.97111	0.0130335	0.975586	0.999965	0.0203733	0	0	1	0.307958	0.403211	0.318363	1.20741	-1.6992	-1.31039	-1.65126	0.271917	0.422045	0.756718	0.837702
B8CEV5|B8CEV5_THAPS	B8CEP8|B8CEP8_THAPS Uncharacterized protein OS=Thalassiosira pseudonana GN=THAPSDRAFT_25613 PE=4 SV=1			1002	11	1.02753e+07	1.63155e+07	1.03416e+07	1.17106e+07	9.59083e+06	1.52499e+07	9.68956e+06	6.79688e+06	9.76933e+06	8.16974e+06	5.88774e+06	6.65271e+06	6.95899e+06	6.96566e+06	9.17267e+06	1.23108e+07	1.21838e+07	8.75192e+06	6.9034e+06	7.69911e+06	0.718324	0.566604	0.631913	-0.477293	-0.819586	-0.662202	0.0368731	0.190816	0.0351339	0.073034	0	0	0	0.989686	0.710915	0.56076	0.625396	-0.0149575	-0.49225	-0.834544	-0.677159	0.0428141	0.999994	0.371526
B8CFH3|B8CFH3_THAPS	B8CEX9|B8CEX9_THAPS Uncharacterized protein OS=Thalassiosira pseudonana GN=THAPSDRAFT_11575 PE=4 SV=1			246	3	2.1481e+06	1.52305e+06	3.09863e+06	2.74022e+06	2.52562e+06	2.33445e+06	2.24819e+06	3.27634e+06	2.25067e+06	3.02021e+06	3.77243e+06	3.83039e+06	5.2277e+06	4.497e+06	5.59404e+06	2.25659e+06	2.53343e+06	2.59173e+06	3.54101e+06	5.10624e+06	1.02301	1.39771	2.01555	0.0328263	0.48307	1.01117	0.000531624	0.998698	0.118753	0.000760942	0	0	1	1.12268	1.14852	1.56918	2.26281	0.166945	0.199771	0.650015	1.17812	0.000517331	0.969993	0.941887
GAKA01000050.1_2	F8WL61|F8WL61_PHATR BZIP transcription factor OS=Phaeodactylum tricornutum GN=ptbZIP13 PE=2 SV=1			363	1	342307	315451	200633	273310	511148	144196	567441	245682	510866	95912.9	46990.6	106780	213534	122258	128685	286130	309551	441329	83227.8	154826	1.42571	0.268866	0.500162	0.511677	-1.89504	-0.999533	0.0385815	0.621237	0.222789	0.503063	0	0	0	1.08185	1.54241	0.290874	0.541103	0.113507	0.625184	-1.78153	-0.886026	0.0344616	0.999177	0.546266
GAKA01000060.1_4-B5YP88|B5YP88_THAPS(91.00%)-B7FS46|B7FS46_PHATC(92.22%)	GAKA01000050.1_2 TSA: Nitzschia sp. ChengR-2013 comp1030_c0_seq1 transcribed RNA sequence		B7FS46|B7FS46_PHATC ATP synthase subunit beta OS=Phaeodactylum tricornutum (strain CCAP 1055/1) GN=atpB PE=3 SV=1	243	46	601535	812707	678497	479997	335593	533654	624177	662999	527554	594570	543584	490313	206535	123551	269969	697580	449748	604910	542822	200018	1.345	1.20695	0.444733	0.427603	0.271363	-1.16899	0.000922944	0.138013	0.486135	0.0168074	0	0	1	0.644727	0.867155	0.778151	0.286731	-0.633241	-0.205637	-0.361877	-1.80223	0.000272767	0.0293787	0.664443
GAKA01000267.1_6-B7G4R3|B7G4R3_PHATC(82.75%)	GAKA01000124.1_4 TSA: Nitzschia sp. ChengR-2013 comp1073_c1_seq1 transcribed RNA sequence			353	4	502851	1.15452e+06	440548	865956	548876	621834	585296	503869	396745	425929	377198	326241	143934	60089.4	262399	699305	678889	495303	376456	155474	0.729579	0.554518	0.229013	-0.454863	-0.850693	-2.1265	0.00269004	0.255774	0.0414935	0.00187262	0	0	1	0.970805	0.708279	0.538329	0.222327	-0.0427464	-0.49761	-0.89344	-2.16925	0.0419419	0.999938	0.734711
GAKA01000571.1_2-GAPN01008420.1_2(70.05%)-B8C303|B8C303_THAPS(71.51%)-AF063801.1_1(72.88%)-GAUA01016051.1_1(74.27%)-Q9M7R3|Q9M7R3_PHATR(77.54%)	GAKA01000550.1_2 TSA: Nitzschia sp. ChengR-2013 comp1294_c0_seq1 transcribed RNA sequence	B7S3L8|B7S3L8_PHATC Predicted protein OS=Phaeodactylum tricornutum (strain CCAP 1055/1) GN=PHATRDRAFT_bd348 PE=4 SV=1	B8C303|B8C303_THAPS Glyceraldehyde-3-phosphate dehydrogenase OS=Thalassiosira pseudonana GN=GAPD4 PE=3 SV=1	479	17	1.29411e+06	1.40231e+06	1.73562e+06	1.46882e+06	1.06315e+06	1.29163e+06	1.62434e+06	2.25522e+06	1.5391e+06	2.16852e+06	2.23478e+06	1.80445e+06	2.54633e+06	3.5841e+06	2.72753e+06	1.47735e+06	1.27453e+06	1.80622e+06	2.06925e+06	2.95265e+06	1.41716	1.62354	2.31665	0.503005	0.699139	1.21204	0.00366415	0.36192	0.114907	0.00250688	0	0	1	0.862717	1.22261	1.40065	1.99862	-0.21304	0.289965	0.486099	0.999003	0.00129273	0.948951	0.775362
GAKA01000684.1_3-B5YLQ5|B5YLQ5_THAPS(81.87%)-B7FQ72|B7FQ72_PHATC(82.21%)-GAUA01006028.1_1(85.25%)	GAKA01000654.1_5 TSA: Nitzschia sp. ChengR-2013 comp1361_c0_seq1 transcribed RNA sequence		B7FQ72|B7FQ72_PHATC Mitochondria-targeted chaperonin OS=Phaeodactylum tricornutum (strain CCAP 1055/1) GN=CPN60_1 PE=3 SV=1	132	22	1.00999e+06	982194	1.16431e+06	686423	758286	716363	633169	694926	565995	738856	959576	825985	1.13817e+06	1.40117e+06	1.1504e+06	1.05216e+06	720357	631363	841472	1.22991e+06	0.876459	1.16813	1.70736	-0.190242	0.224203	0.771771	0.000380628	0.70391	0.487279	0.00110725	0	0	0	0.684645	0.600063	0.799755	1.16894	-0.546573	-0.736815	-0.32237	0.225198	0.000139677	0.0146771	0.00293834
GAKA01000837.1_6-A0T0A9|PSBH_PHATC(94.03%)-A0T0B2|A0T0B2_PHATC(97.05%)-A0T0P5|A0T0P5_THAPS(97.45%)-E7BWH1|E7BWH1_THAOC(97.84%)	GAKA01000728.1_6 TSA: Nitzschia sp. ChengR-2013 comp1394_c0_seq1 transcribed RNA sequence		A0T0B2|A0T0B2_PHATC Photosystem II CP47 reaction center protein OS=Phaeodactylum tricornutum (strain CCAP 1055/1) GN=psbB PE=3 SV=1	135	137	1.40278e+06	1.04905e+06	1.33841e+06	1.16581e+06	953954	1.12105e+06	1.1319e+06	1.25513e+06	1.19821e+06	1.06245e+06	914275	1.17361e+06	660256	321056	923473	1.26341e+06	1.08027e+06	1.19508e+06	1.05011e+06	634928	1.10628	0.97208	0.58775	0.145713	-0.0408526	-0.766726	0.0210844	0.853842	0.996481	0.0583481	0	0	0	0.855043	0.945915	0.831171	0.502551	-0.22593	-0.0802176	-0.266783	-0.992657	0.0123384	0.722505	0.988663
GAKA01001161.1_4-B8CCL3|B8CCL3_THAPS(75.57%)-B5Y5U1|B5Y5U1_PHATC(77.21%)-GAPN01012131.1_6(86.24%)	GAKA01001158.1_4 TSA: Nitzschia sp. ChengR-2013 comp1633_c0_seq1 transcribed RNA sequence	B5YLI4|B5YLI4_THAPS ASSY OS=Thalassiosira pseudonana GN=ASSY PE=3 SV=1	B5Y5U1|B5Y5U1_PHATC Predicted protein (Fragment) OS=Phaeodactylum tricornutum (strain CCAP 1055/1) GN=PHATR_25956 PE=4 SV=1	315	15	245765	584644	292836	391073	308706	359104	366160	415293	381230	398364	337707	320666	212440	148953	317894	374415	352961	387561	352246	226429	1.09803	0.997973	0.641513	0.134914	-0.00292722	-0.640451	0.0260654	0.853977	0.999998	0.0750375	0	0	0	0.942701	1.03511	0.94079	0.604754	-0.085128	0.0497861	-0.0880552	-0.725579	0.306237	0.998478	0.999779
GAKA01001332.1_4	GAKA01001273.1_4 TSA: Nitzschia sp. ChengR-2013 comp1701_c0_seq1 transcribed RNA sequence	K0RAQ1|K0RAQ1_THAOC Uncharacterized protein OS=Thalassiosira oceanica GN=THAOC_30777 PE=4 SV=1		370	1	98868.3	136155	127031	135058	148979	199971	103178	82718.7	82842.8	130416	75136.6	124551	120797	149216	157531	120685	161336	89579.9	110035	142515	0.555238	0.682022	0.883341	-0.848821	-0.552111	-0.178958	0.0342643	0.0354826	0.141196	0.803297	0	0	0	1.33683	0.742262	0.91175	1.18088	0.418821	-0.43	-0.13329	0.239863	0.0359185	0.314873	0.550356
GAKA01001426.1_2-GAPN01002270.1_2(81.14%)	GAKA01001414.1_4 TSA: Nitzschia sp. ChengR-2013 comp1762_c0_seq1 transcribed RNA sequence	B7G9L9|B7G9L9_PHATC Predicted protein OS=Phaeodactylum tricornutum (strain CCAP 1055/1) GN=Sec4 PE=3 SV=1		569	10	361894	499283	373215	216279	244278	308787	184621	167811	152400	236723	196986	141666	267570	245799	285838	411464	256448	168277	191792	266402	0.656184	0.747877	1.03882	-0.607828	-0.419127	0.05494	0.0257274	0.066747	0.203297	0.98568	0	0	0	0.623257	0.408971	0.46612	0.647449	-0.682101	-1.28993	-1.10123	-0.627161	0.000713005	0.0155684	0.000618607
GAKA01001667.1_5-K0SA96|K0SA96_THAOC(79.12%)-B8BWB9|B8BWB9_THAPS(80.75%)-GAPN01011606.1_4(81.87%)-B7FUB7|B7FUB7_PHATC(82.85%)	GAKA01001664.1_4 TSA: Nitzschia sp. ChengR-2013 comp1898_c0_seq1 transcribed RNA sequence		B8BWB9|B8BWB9_THAPS Heat shock protein/chaperone OS=Thalassiosira pseudonana GN=hsp70_4 PE=3 SV=1	191	52	90681.6	77189.4	106873	102338	96663	75809	99671.9	132882	104282	142402	129866	173237	262527	202947	267664	91581.2	91603.4	112279	148502	244379	1.2257	1.62114	2.6678	0.29361	0.697008	1.41565	0.000243849	0.725023	0.0767019	0.000244368	0	0	1	1.00024	1.226	1.62153	2.66844	0.000349137	0.293959	0.697357	1.416	3.9213e-05	1	0.789793
GAKA01002648.1_5-GAUA01010846.1_1(73.23%)-B8CGK1|B8CGK1_THAPS(73.56%)-B7G6Q6|B7G6Q6_PHATC(74.72%)	GAKA01002563.1_6 TSA: Nitzschia sp. ChengR-2013 comp644_c0_seq1 transcribed RNA sequence	GAUA01016483.1_1 TSA: Hemiaulus sinensis hemi84988_c0_seq1 transcribed RNA sequence	B8CGK1|B8CGK1_THAPS Uncharacterized protein OS=Thalassiosira pseudonana GN=GLNN PE=3 SV=1	164	17	586960	1.18622e+06	847292	576532	351652	437420	397581	362133	420903	307094	315575	279894	285994	339243	304187	873492	455201	393539	300854	309808	0.864538	0.660926	0.680596	-0.209999	-0.59744	-0.55513	0.042928	0.621184	0.0574324	0.0740626	0	0	0	0.521128	0.450535	0.344427	0.354678	-0.94029	-1.15029	-1.53773	-1.49542	0.00375175	0.0343406	0.0153915
GAKA01003292.1_4-B7FSN7|B7FSN7_PHATC(82.13%)	GAKA01003142.1_5 TSA: Nitzschia sp. ChengR-2013 comp991_c0_seq1 transcribed RNA sequence			381	9	298337	367949	286978	156697	115111	197831	119194	100965	181043	164842	149429	118819	459936	483532	329568	317755	156546	133734	144363	424345	0.85428	0.922177	2.71067	-0.227219	-0.116884	1.43865	0.000342912	0.947943	0.991224	0.00107039	0	0	1	0.492663	0.420873	0.454323	1.33545	-1.02133	-1.24854	-1.13821	0.417326	9.85895e-05	0.0194983	0.00845598
GAKA01003705.1_6-GAUA01013388.1_1(71.43%)-B5Y4H4|B5Y4H4_PHATC(76.80%)	GAKA01003404.1_3 TSA: Nitzschia sp. ChengR-2013 comp2139_c0_seq2 transcribed RNA sequence		B5Y4H4|B5Y4H4_PHATC Peptidyl-prolyl cis-trans isomerase OS=Phaeodactylum tricornutum (strain CCAP 1055/1) GN=PHATR_18458 PE=3 SV=1	803	6	503882	900379	478253	622550	520063	494289	686833	562578	531040	684197	598298	464827	897642	861001	809796	627505	545634	593483	582441	856146	1.0877	1.06746	1.56909	0.121274	0.0941781	0.649924	0.00507105	0.88115	0.940025	0.00623402	0	0	0	0.86953	0.945783	0.928186	1.36437	-0.201693	-0.0804184	-0.107514	0.448231	0.0839168	0.929262	0.997125
GAKA01003916.1_2-Q08587|FCPD_PHATR(72.08%)-Q41094|FCPF_PHATR(74.62%)	GAKA01003912.1_1 TSA: Nitzschia sp. ChengR-2013 comp2407_c0_seq1 transcribed RNA sequence	B8BXP6|B8BXP6_THAPS Superoxide dismutase (Fragment) OS=Thalassiosira pseudonana GN=THAPSDRAFT_32874 PE=3 SV=1	Q41094|FCPF_PHATR Fucoxanthin-chlorophyll a-c binding protein F, chloroplastic OS=Phaeodactylum tricornutum GN=FCPF PE=3 SV=1	784	17	416549	674398	458061	579327	392475	550112	380258	385690	404078	315076	332700	350214	215656	261313	337662	516336	507305	390009	332664	271544	0.768785	0.655747	0.535267	-0.379347	-0.608789	-0.90167	0.00741308	0.155028	0.0299693	0.00578566	0	0	0	0.982509	0.755339	0.644277	0.525905	-0.0254574	-0.404804	-0.634247	-0.927127	0.016203	0.999911	0.380953
GAKA01004815.1_2-B7G7S4|B7G7S4_PHATC(72.28%)-GAPN01000379.1_5(83.71%)	GAKA01004705.1_6 TSA: Nitzschia sp. ChengR-2013 comp2846_c0_seq1 transcribed RNA sequence	GAPN01000875.1_2 TSA: Cylindrotheca closterium mira_c876 transcribed RNA sequence	GAPN01000379.1_5 TSA: Cylindrotheca closterium mira_c379 transcribed RNA sequence	16	31	219549	183064	240405	205479	123018	172291	161758	143059	101407	131172	119326	169555	60089.7	62566.3	62538.5	214339	166929	135408	140017	61731.5	0.811169	0.838783	0.369807	-0.301925	-0.25363	-1.43516	0.0114636	0.570817	0.679457	0.00932892	0	0	1	0.778807	0.631745	0.65325	0.288008	-0.360661	-0.662586	-0.614292	-1.79582	0.00111139	0.33115	0.0469513
GAKA01005158.1_1	GAKA01004815.1_2 TSA: Nitzschia sp. ChengR-2013 comp2900_c0_seq1 transcribed RNA sequence	B7G7S4|B7G7S4_PHATC Acetyl-coa carboxylase OS=Phaeodactylum tricornutum (strain CCAP 1055/1) GN=ACC1 PE=4 SV=1		708	1	122659	136507	185518	78423.7	94904.6	60759.8	109695	76833.1	60203.5	82354.6	103121	60250.8	154662	128654	154988	148228	78029.3	82244	81908.9	146101	1.05401	1.04972	1.87239	0.0758934	0.0700038	0.904881	0.00868426	0.993574	0.994962	0.0136253	0	0	0	0.526414	0.554847	0.552587	0.985652	-0.92573	-0.849837	-0.855726	-0.0208492	0.00495393	0.0266523	0.0375982
GAKA01005270.1_5-B8C6T9|B8C6T9_THAPS(72.69%)-B7G529|B7G529_PHATC(82.76%)	GAKA01005268.1_6 TSA: Nitzschia sp. ChengR-2013 comp3150_c0_seq1 transcribed RNA sequence		B7G529|B7G529_PHATC Predicted protein (Fragment) OS=Phaeodactylum tricornutum (strain CCAP 1055/1) GN=PHATRDRAFT_14529 PE=4 SV=1	604	8	372762	672707	379559	518664	322072	555553	563537	472790	470552	469224	407225	376480	295545	153103	334326	475009	465430	502293	417643	260992	1.0792	0.897328	0.560754	0.109965	-0.156293	-0.83456	0.0389501	0.951354	0.902989	0.0770702	0	0	0	0.979833	1.05744	0.879231	0.549445	-0.0293924	0.0805729	-0.185686	-0.863953	0.124954	0.999964	0.997727
GAKA01005282.1_3-B7FVM3|B7FVM3_PHATC(79.60%)-GAUA01010952.1_1(80.41%)-B8LBI2|B8LBI2_THAPS(80.43%)	GAKA01005270.1_5 TSA: Nitzschia sp. ChengR-2013 comp3152_c0_seq1 transcribed RNA sequence	B8C6T9|B8C6T9_THAPS Inorganic pyrophosphatase OS=Thalassiosira pseudonana GN=THAPSDRAFT_269348 PE=4 SV=1	GAUA01010952.1_1 TSA: Hemiaulus sinensis hemi73208_c0_seq1 transcribed RNA sequence	81	7	426448	334584	416129	192583	222532	222330	237132	371530	364567	304376	442133	388895	457490	353764	492031	392387	212482	324410	378468	434428	1.52677	1.78118	2.04455	0.610479	0.832834	1.03178	0.0141566	0.212321	0.0493477	0.0112764	0	0	1	0.54151	0.826759	0.964527	1.10714	-0.88494	-0.274461	-0.0521063	0.14684	0.0104296	0.0301653	0.660029
GAKA01005445.1_1-B5Y4U4|B5Y4U4_PHATC(77.08%)-GAUA01004195.1_1(79.17%)	GAKA01005284.1_1 TSA: Nitzschia sp. ChengR-2013 comp3161_c0_seq1 transcribed RNA sequence		GAUA01004195.1_1 TSA: Hemiaulus sinensis hemi84441_c0_seq1 transcribed RNA sequence	787	4	317209	510349	415096	551678	396061	300425	392996	349716	204295	421562	239418	589606	96284.2	55576.9	169475	414218	416055	315669	416862	107112	0.758721	1.00194	0.257447	-0.398359	0.00279706	-1.95765	0.0448425	0.751157	1	0.058324	0	0	0	1.00443	0.762085	1.00638	0.258589	0.00638272	-0.391976	0.00917978	-1.95127	0.0369535	1	0.837985
GAKA01006376.1_1-GAPN01000273.1_2(74.59%)	GAKA01006176.1_5 TSA: Nitzschia sp. ChengR-2013 comp3612_c0_seq1 transcribed RNA sequence	A0T0K6|EFTU_PHATC Elongation factor Tu, chloroplastic OS=Phaeodactylum tricornutum (strain CCAP 1055/1) GN=tufA PE=3 SV=1		19	3	26108.9	39966.2	20074.1	103061	76021	55140.3	54469.4	43464.9	51152	43590	26451.1	26320.3	65874.6	103462	68298.5	28716.4	78074.1	49695.4	32120.5	79211.5	0.636516	0.411411	1.01457	-0.65173	-1.28135	0.0208674	0.0241357	0.247572	0.0424542	0.999784	0	1	0	2.7188	1.73056	1.11854	2.75841	1.44297	0.79124	0.161621	1.46384	0.00583056	0.0221431	0.516716
GAKA01006523.1_6-A0T0X1|DNAK_THAPS(75.91%)-GAUA01016541.1_1(84.26%)-A0T0H7|DNAK_PHATC(84.50%)	GAKA01006464.1_3 TSA: Nitzschia sp. ChengR-2013 comp3768_c0_seq3 transcribed RNA sequence		GAUA01016541.1_1 TSA: Hemiaulus sinensis hemi107895_c0_seq1 transcribed RNA sequence	64	34	148625	189399	159701	191144	116111	149128	200070	227976	161957	303061	243075	326463	316116	312203	316560	165908	152128	196668	290866	314960	1.29278	1.91199	2.07036	0.370476	0.935074	1.04988	0.000906253	0.405725	0.00389507	0.00139997	0	0	1	0.916938	1.1854	1.75318	1.8984	-0.125104	0.245373	0.80997	0.92478	0.000178053	0.980261	0.744126
GAKA01006573.1_5-B5Y3C9|B5Y3C9_PHATC(85.39%)	GAKA01006550.1_3 TSA: Nitzschia sp. ChengR-2013 comp3818_c0_seq1 transcribed RNA sequence	A0T0N2|CY550_THAPS Cytochrome c-550 OS=Thalassiosira pseudonana GN=psbV PE=3 SV=1		697	12	618302	1.17044e+06	1.07434e+06	1.35553e+06	866169	952252	1.32328e+06	1.43116e+06	1.18549e+06	996703	778559	1.3298e+06	369132	209167	619437	954358	1.05799e+06	1.31331e+06	1.03502e+06	399246	1.24133	0.978293	0.377364	0.311889	-0.0316615	-1.40597	0.00619527	0.53978	0.999245	0.0295486	0	0	1	1.10858	1.37612	1.08452	0.418339	0.148717	0.460607	0.117056	-1.25725	0.0107232	0.982448	0.411733
GAKA01010751.1_1-B8BZ40|B8BZ40_THAPS(72.49%)-B5Y5F0|B5Y5F0_PHATC(80.30%)	GAKA01010457.1_4 TSA: Nitzschia sp. ChengR-2013 comp4326_c0_seq1 transcribed RNA sequence	A0T0M4|A0T0M4_PHATC Putative uncharacterized protein ycf39 OS=Phaeodactylum tricornutum (strain CCAP 1055/1) GN=ycf39 PE=4 SV=1	B5Y5F0|B5Y5F0_PHATC Phosphoribulokinase OS=Phaeodactylum tricornutum (strain CCAP 1055/1) GN=Prk PE=3 SV=1	488	11	1.06718e+06	1.6109e+06	877267	1.11101e+06	877477	911214	1.12609e+06	1.04854e+06	971002	1.03195e+06	932360	942493	509363	411781	763002	1.18512e+06	966566	1.04855e+06	968934	561382	1.08482	1.00245	0.580801	0.117451	0.00353026	-0.783885	0.00434949	0.836614	0.999995	0.0140474	0	0	0	0.815586	0.884761	0.817584	0.473693	-0.294092	-0.17664	-0.290562	-1.07798	0.0342038	0.681084	0.915057
GAKA01013023.1_2	GAKA01012695.1_5 TSA: Nitzschia sp. ChengR-2013 comp5493_c0_seq1 transcribed RNA sequence	B7FUS9|B7FUS9_PHATC Predicted protein OS=Phaeodactylum tricornutum (strain CCAP 1055/1) GN=PHATRDRAFT_34120 PE=4 SV=1		883	1	142390	263190	178390	164766	141245	224675	178273	224029	157418	156628	129652	94385.4	82803.5	57192.9	132241	194657	176895	186573	126889	90745.9	1.05471	0.717309	0.512992	0.0768446	-0.479334	-0.962992	0.0411404	0.987667	0.401112	0.080972	0	0	0	0.908756	0.958473	0.651859	0.466185	-0.138035	-0.0611904	-0.617369	-1.10103	0.0609796	0.984998	0.999269
GAKA01014086.1_4-GAUA01014947.1_1(82.77%)-B5YN92|B5YN92_THAPS(83.67%)-B7G5G4|B7G5G4_PHATC(85.03%)	GAKA01014012.1_2 TSA: Nitzschia sp. ChengR-2013 comp6229_c0_seq1 transcribed RNA sequence	GAUA01002261.1_1 TSA: Hemiaulus sinensis hemi94139_c0_seq1 transcribed RNA sequence	B5YN92|B5YN92_THAPS Phosphoglycerate kinase OS=Thalassiosira pseudonana GN=THAPS_270304 PE=3 SV=1	416	37	295055	472907	344785	553213	363591	398629	441108	328258	279409	333090	292760	258181	182448	155203	271836	370916	438478	349592	294677	203162	0.797285	0.672045	0.463335	-0.326833	-0.57337	-1.10987	0.02688	0.499987	0.162061	0.0198493	0	0	1	1.18215	0.94251	0.794458	0.547731	0.241412	-0.0854203	-0.331958	-0.868461	0.039044	0.82338	0.996859
GAKA01014916.1_1	GAKA01014907.1_6 TSA: Nitzschia sp. ChengR-2013 comp6700_c0_seq1 transcribed RNA sequence			468	2	527408	530869	762433	659301	626830	754787	877564	1.20248e+06	702209	929118	1.4073e+06	1.33379e+06	1.58214e+06	1.23283e+06	1.28277e+06	606903	680306	927419	1.2234e+06	1.36591e+06	1.36324	1.79831	2.00779	0.447037	0.846643	1.00561	0.0148484	0.498576	0.0488807	0.0153083	0	0	1	1.12095	1.52812	2.01581	2.25063	0.164717	0.611754	1.01136	1.17033	0.00271448	0.989158	0.3236
GAKA01016136.1_5	GAKA01015879.1_2 TSA: Nitzschia sp. ChengR-2013 comp7281_c0_seq1 transcribed RNA sequence			433	1	98931.5	168325	86280.7	153298	130009	137776	137687	104319	100090	102738	59619	85149.1	104827	74901.8	94351.6	117846	140361	114032	82502.1	91360	0.812419	0.587785	0.650893	-0.299703	-0.76664	-0.619508	0.0164794	0.334325	0.0170124	0.0392926	0	0	0	1.19106	0.967638	0.700086	0.775251	0.252244	-0.04746	-0.514397	-0.367265	0.114334	0.809215	0.999694
GAKA01017033.1_2	GAKA01016686.1_6 TSA: Nitzschia sp. ChengR-2013 comp7765_c0_seq1 transcribed RNA sequence	A0T0F3|PSAE_PHATC Photosystem I reaction center subunit IV OS=Phaeodactylum tricornutum (strain CCAP 1055/1) GN=psaE PE=3 SV=1		1049	1	2.01223e+06	2.27909e+06	1.92133e+06	2.78678e+06	2.90386e+06	1.42202e+06	1.75208e+06	1.64762e+06	1.43632e+06	2.79176e+06	2.25433e+06	2.83455e+06	2.73695e+06	5.10092e+06	4.45278e+06	2.07088e+06	2.37089e+06	1.61201e+06	2.62688e+06	4.09688e+06	0.679917	1.10797	1.728	-0.556569	0.147925	0.7891	0.0224871	0.629409	0.974627	0.0898621	0	0	0	1.14487	0.778415	1.26848	1.97833	0.19518	-0.361388	0.343105	0.98428	0.0119009	0.981097	0.91775
GAPN01000509.1_5	GAPN01000491.1_3 TSA: Cylindrotheca closterium mira_c492 transcribed RNA sequence			437	2	417567	813278	381636	773624	735416	461174	528161	448030	499723	610932	330392	435494	286583	248750	340280	537494	656738	491971	458939	291871	0.749113	0.698816	0.444426	-0.416744	-0.517016	-1.16999	0.0294763	0.358868	0.229712	0.0194251	0	0	1	1.22185	0.915306	0.85385	0.543023	0.28907	-0.127674	-0.227946	-0.880915	0.120387	0.856844	0.995067
GAPN01003499.1_2	GAPN01003475.1_4 TSA: Cylindrotheca closterium mira_rep_c3484 transcribed RNA sequence			192	1	1.00392e+06	996543	528568	413970	467664	443046	461219	417616	419210	284669	279220	257592	157928	295787	212408	843010	441560	432682	273827	222041	0.979894	0.620134	0.502856	-0.0293026	-0.689347	-0.991782	0.000259083	0.992354	0.00384808	0.000664864	0	0	0	0.52379	0.513258	0.32482	0.263391	-0.93294	-0.962243	-1.62229	-1.92472	0.00108077	0.0202642	0.0177674
GAPN01003845.1_2-GAKA01010435.1_5(73.00%)-GAKA01010436.1_5(74.61%)-B7GCT8|B7GCT8_PHATC(80.59%)-B8CGL9|B8CGL9_THAPS(81.71%)-B8C0N7|B8C0N7_THAPS(81.99%)-B7G0M5|B7G0M5_PHATC(82.50%)-GAUB01007261.1_1(84.34%)-GAUA01004277.1_1(86.01%)	GAPN01003499.1_2 TSA: Cylindrotheca closterium mira_rep_c3508 transcribed RNA sequence		GAKA01010436.1_5 TSA: Nitzschia sp. ChengR-2013 comp4315_c0_seq2 transcribed RNA sequence	426	44	291193	553216	271808	372322	223582	316520	276385	231814	237920	224329	204631	187625	94359.3	64032.6	127504	372072	304141	248707	205528	95298.6	0.817734	0.675766	0.313337	-0.290297	-0.565404	-1.67421	0.00223469	0.449541	0.0913502	0.00166449	0	0	1	0.817425	0.668436	0.552388	0.256129	-0.290841	-0.581139	-0.856246	-1.96506	0.0171002	0.833684	0.385022
GAPN01011529.1_5	GAPN01007693.1_1 TSA: Cylindrotheca closterium mira_rep_c7742 transcribed RNA sequence			670	1	163907	100810	144459	125035	186664	201110	97735.4	70451.2	47336.3	105893	54612.9	157044	60494.5	99879.1	91127.4	136392	170936	71841	105850	83833.7	0.420279	0.619237	0.490438	-1.25058	-0.691437	-1.02786	0.0415633	0.0419107	0.206662	0.0739194	1	0	0	1.25327	0.526725	0.776073	0.614653	0.325701	-0.924879	-0.365735	-0.702156	0.0387239	0.759163	0.24894
GAUA01004681.1_1	GAUA01004283.1_1 TSA: Hemiaulus sinensis hemi109937_c0_seq1 transcribed RNA sequence			725	1	17156.7	27837.6	18006.2	20091.9	17165.1	23600.4	15722.3	27513.9	30738.5	21091.8	17374.7	12744.3	44444.8	49258.6	41062.1	21000.2	20285.8	24658.2	17070.3	44921.8	1.21554	0.841487	2.21445	0.281599	-0.248986	1.14695	0.000708716	0.735689	0.869915	0.00176506	0	0	1	0.965983	1.17419	0.812862	2.13912	-0.0499304	0.231668	-0.298917	1.09701	0.000557046	0.999807	0.912241
GAUA01009004.1_4	GAUA01008057.1_1 TSA: Hemiaulus sinensis hemi75758_c0_seq2 transcribed RNA sequence			348	1	607252	327189	211696	222459	184896	291790	207591	97037.9	227359	212446	148506	84770.6	274930	388327	293281	382046	233048	177330	148574	318846	0.760913	0.637525	1.36815	-0.394197	-0.649446	0.452229	0.043752	0.704495	0.404263	0.392262	0	0	0	0.610002	0.464158	0.388891	0.834575	-0.713115	-1.10731	-1.36256	-0.260886	0.109411	0.470463	0.20718
GAUA01015606.1_1	GAUA01013332.1_1 TSA: Hemiaulus sinensis hemi111521_c0_seq1 transcribed RNA sequence			934	1	34226.4	38328.3	27193.6	34878.9	16664.9	29870.9	18902.4	18894.6	23785.4	31623	31182.3	46042.2	48467.4	50415.7	50880	33249.4	27138.3	20527.5	36282.5	49921	0.756403	1.33695	1.83951	-0.402772	0.418947	0.87932	0.00287549	0.619357	0.374167	0.0114188	0	0	0	0.816202	0.617378	1.09122	1.50141	-0.293002	-0.695774	0.125945	0.586318	0.00233119	0.762537	0.177566
GAUB01001213.1_1	GAUB01000790.1_1 TSA: Leptocylindrus danicus lepto110758_c0_seq1 transcribed RNA sequence	A0T0M1|A0T0M1_PHATC Photosystem I protein F OS=Phaeodactylum tricornutum (strain CCAP 1055/1) GN=psaF PE=4 SV=1		560	1	691567	608022	462920	725894	637901	490881	648210	565317	671816	723409	630271	623579	1.12684e+06	1.53738e+06	941316	587503	618225	628448	659086	1.20184e+06	1.01654	1.06609	1.94402	0.0236604	0.0923344	0.959044	0.00713197	0.999839	0.990168	0.0120229	0	0	0	1.05229	1.06969	1.12184	2.04568	0.073536	0.0971964	0.16587	1.03258	0.00368345	0.999182	0.997492
GAUB01002372.1_1	GAUB01001343.1_1 TSA: Leptocylindrus danicus lepto82734_c0_seq1 transcribed RNA sequence			959	2	130754	368652	147036	282825	178856	334554	178151	141084	184388	133093	114722	75104.8	89130.7	25212.4	112405	215481	265412	167874	107640	75582.6	0.632505	0.405559	0.284775	-0.660851	-1.30202	-1.8121	0.00701535	0.150337	0.0187137	0.00663349	0	1	1	1.23172	0.779069	0.499535	0.350763	0.300673	-0.360177	-1.00134	-1.51143	0.0584808	0.916583	0.928568
GAUB01009510.1_1-B7GE51|B7GE51_PHATC(71.62%)-K0T4M9|K0T4M9_THAOC(75.14%)-B8C140|B8C140_THAPS(78.82%)	GAUB01008958.1_1 TSA: Leptocylindrus danicus lepto82175_c4_seq1 transcribed RNA sequence		K0T4M9|K0T4M9_THAOC Uncharacterized protein OS=Thalassiosira oceanica GN=THAOC_06412 PE=4 SV=1	85	7	129247	160515	93261.1	118323	130349	127012	106358	94482.2	78670.5	90347	79212.5	76699.8	45208.2	46548.9	70350.1	127674	125228	93170.4	82086.4	54035.8	0.744005	0.655495	0.431498	-0.426616	-0.609344	-1.21257	0.000350032	0.0300004	0.00590253	0.000215361	0	0	1	0.980841	0.72975	0.642936	0.423231	-0.0279093	-0.454525	-0.637253	-1.24048	0.00253196	0.999794	0.206535
GAUB01010034.1_1	GAUB01009858.1_1 TSA: Leptocylindrus danicus lepto83253_c0_seq1 transcribed RNA sequence			999	1	607457	697181	430245	265881	296121	268997	293666	229754	264277	228435	159393	121036	137465	181234	160011	578294	277000	262566	169622	159570	0.947891	0.612353	0.576065	-0.0772064	-0.707566	-0.795695	0.00521408	0.953534	0.0212402	0.0131506	0	0	0	0.478995	0.454035	0.293314	0.275932	-1.06192	-1.13913	-1.76948	-1.85761	0.000123925	0.00211152	0.00148293
GAUB01011168.1_1	GAUB01010684.1_1 TSA: Leptocylindrus danicus lepto53203_c0_seq1 transcribed RNA sequence			1161	1	2.29901e+06	1.91024e+06	1.97257e+06	1.74376e+06	1.76341e+06	1.9657e+06	1.95536e+06	1.70522e+06	2.03023e+06	1.60113e+06	2.65312e+06	1.86302e+06	1.12559e+06	1.05994e+06	1.29845e+06	2.06061e+06	1.82429e+06	1.89694e+06	2.03909e+06	1.16133e+06	1.03982	1.11775	0.636592	0.0563384	0.160591	-0.651558	0.0294663	0.990197	0.816227	0.100207	0	0	0	0.885316	0.920572	0.989557	0.563585	-0.175736	-0.119398	-0.0151449	-0.827294	0.0172424	0.84083	0.950372
K0R8L5|K0R8L5_THAOC	K0R7A8|K0R7A8_THAOC Uncharacterized protein OS=Thalassiosira oceanica GN=THAOC_31850 PE=3 SV=1			20	1	4.24671e+06	3.13582e+06	2.24586e+06	1.97536e+06	2.19645e+06	2.46834e+06	1.75082e+06	1.81001e+06	1.64122e+06	1.98564e+06	1.53757e+06	1.4561e+06	2.72425e+06	2.75547e+06	3.05036e+06	3.20946e+06	2.21338e+06	1.73402e+06	1.65977e+06	2.84336e+06	0.783423	0.74988	1.28462	-0.352136	-0.415269	0.361344	0.000479834	0.0943461	0.0516866	0.0280339	0	0	0	0.689644	0.540283	0.51715	0.885931	-0.536077	-0.888213	-0.951346	-0.174733	0.0107687	0.165485	0.0261494
K0RFN8|K0RFN8_THAOC-B5Y531|B5Y531_PHATC(77.54%)-B8CC33|B8CC33_THAPS(88.89%)	K0REJ1|K0REJ1_THAOC Uncharacterized protein (Fragment) OS=Thalassiosira oceanica GN=THAOC_30323 PE=4 SV=1		B8CC33|B8CC33_THAPS Eukaryotic translation initiation factor 4A OS=Thalassiosira pseudonana GN=THAPSDRAFT_9716 PE=3 SV=1	398	7	176386	233494	208116	154393	127424	105030	147273	200199	180346	227966	181573	222033	245306	252970	179833	205999	128949	175939	210524	226036	1.36441	1.63262	1.75291	0.448281	0.707185	0.809755	0.0174405	0.291044	0.0412117	0.0172168	0	0	0	0.625968	0.85408	1.02197	1.09727	-0.675839	-0.227557	0.0313468	0.133917	0.0175004	0.0592198	0.72951
K0RIC9|K0RIC9_THAOC	K0RGH9|K0RGH9_THAOC Uncharacterized protein OS=Thalassiosira oceanica GN=THAOC_28380 PE=3 SV=1	EV435468_3 35150_556 Quinqueloculina sp. cDNA library Quinqueloculina sp. cDNA clone 35150_556, mRNA sequence		238	1	1.87638e+06	2.19359e+06	2.60586e+06	1.62067e+06	1.04561e+06	870798	2.6568e+06	2.79898e+06	1.65373e+06	2.75535e+06	2.21609e+06	2.91787e+06	1.21753e+06	1.41797e+06	913324	2.22528e+06	1.17903e+06	2.36984e+06	2.62977e+06	1.18294e+06	2.00999	2.23046	1.00332	1.00719	1.15734	0.00478029	0.00508402	0.0387727	0.0141463	0.999999	1	1	0	0.529833	1.06496	1.18177	0.531592	-0.916389	0.0907995	0.240951	-0.911609	0.00353491	0.0715274	0.992256
K0S0X3|K0S0X3_THAOC	K0S0L6|K0S0L6_THAOC Uncharacterized protein (Fragment) OS=Thalassiosira oceanica GN=THAOC_20138 PE=4 SV=1			985	1	116311	462168	188423	159728	128222	111402	56492.7	43412.1	23738.9	124406	92359.8	55555.9	39652.1	18439.5	104031	255634	133117	41214.6	90774	54040.7	0.309611	0.68191	0.405963	-1.69147	-0.552346	-1.30058	0.0297477	0.031259	0.415355	0.0624491	1	0	0	0.520733	0.161225	0.355094	0.211399	-0.941383	-2.63285	-1.49373	-2.24196	0.07243	0.456086	0.0738749
K0SDC6|K0SDC6_THAOC	K0SB43|K0SB43_THAOC Uncharacterized protein (Fragment) OS=Thalassiosira oceanica GN=THAOC_16004 PE=4 SV=1			941	1	326925	400234	187289	114033	199436	611563	743521	1.21076e+06	697233	117285	206328	288478	89490.3	458104	376074	304816	308344	883837	204030	307889	2.8664	0.661697	0.998526	1.51924	-0.595758	-0.0021287	0.0205323	0.0514525	0.936306	1	0	0	0	1.01157	2.89957	0.669355	1.01008	0.0166013	1.53584	-0.579157	0.0144726	0.014175	1	0.0374476
K0SF09|K0SF09_THAOC	K0SDI3|K0SDI3_THAOC Uncharacterized protein (Fragment) OS=Thalassiosira oceanica GN=THAOC_16345 PE=4 SV=1			288	1	807616	1.17079e+06	1.09785e+06	978912	707944	371940	887910	628440	548748	905224	656452	589078	1.75568e+06	1.36545e+06	989140	1.02542e+06	686265	688366	716918	1.37009e+06	1.00306	1.04467	1.99644	0.00441046	0.0630428	0.997433	0.038313	1	0.998993	0.0606301	0	0	0	0.669255	0.671304	0.699148	1.33613	-0.579372	-0.574962	-0.51633	0.418061	0.0335614	0.526877	0.532337
K0SGJ8|K0SGJ8_THAOC	K0SF09|K0SF09_THAOC Uncharacterized protein OS=Thalassiosira oceanica GN=THAOC_20220 PE=4 SV=1			15	1	486228	783802	372894	467134	524209	411574	273091	335078	447626	336221	186990	230273	215044	226949	175679	547641	467639	351932	251162	205890	0.752572	0.537084	0.440276	-0.410099	-0.89678	-1.18352	0.00565738	0.221056	0.0167597	0.00569433	0	0	1	0.853915	0.642632	0.458624	0.375959	-0.227836	-0.637935	-1.12462	-1.41135	0.0186434	0.899637	0.275545
K0ST86|K0ST86_THAOC	K0SPA2|K0SPA2_THAOC 6-phosphogluconate dehydrogenase, decarboxylating OS=Thalassiosira oceanica GN=THAOC_16563 PE=3 SV=1			83	1	1.07626e+06	1.06315e+06	575106	565737	465467	510372	434150	179661	346750	413143	272522	133537	178514	265079	253487	904839	513859	320187	273067	232360	0.623103	0.531405	0.452187	-0.682456	-0.912116	-1.14501	0.0385765	0.166987	0.0752107	0.0376101	0	0	1	0.567901	0.353861	0.301785	0.256797	-0.816289	-1.49875	-1.72841	-1.9613	0.00204553	0.0716992	0.00705625
K0T0B0|K0T0B0_THAOC	K0STF7|K0STF7_THAOC Uncharacterized protein OS=Thalassiosira oceanica GN=THAOC_10589 PE=3 SV=1	B7G8A9|B7G8A9_PHATC Predicted protein OS=Phaeodactylum tricornutum (strain CCAP 1055/1) GN=Rab1a PE=3 SV=1		247	1	236939	314819	746735	292401	128081	148196	276731	124070	283039	353144	202743	204808	423264	494326	467087	432831	189559	227947	253565	461559	1.20251	1.33766	2.43491	0.266046	0.419706	1.28387	0.0117945	0.93036	0.756834	0.0123405	0	0	1	0.437952	0.526641	0.585829	1.06637	-1.19115	-0.925108	-0.771448	0.0927117	0.126228	0.289632	0.437943
K0TIV4|K0TIV4_THAOC-K0RMR4|K0RMR4_THAOC(79.80%)-B8BS67|B8BS67_THAPS(81.90%)-AJ002017.1_2(83.04%)	K0THS4|K0THS4_THAOC Uncharacterized protein OS=Thalassiosira oceanica GN=THAOC_01144 PE=4 SV=1		B8BS67|B8BS67_THAPS Fucoxanthin chlorophyll a/c protein 8 OS=Thalassiosira pseudonana GN=Lhcf9 PE=4 SV=1	966	17	2.14347e+06	3.96769e+06	3.49772e+06	2.58941e+06	1.67871e+06	2.48981e+06	2.5435e+06	1.98896e+06	1.98694e+06	1.80744e+06	1.74732e+06	1.8198e+06	1.4406e+06	1.48146e+06	1.43392e+06	3.20296e+06	2.25264e+06	2.17313e+06	1.79152e+06	1.452e+06	0.964704	0.795296	0.644575	-0.0518425	-0.330436	-0.63358	0.036938	0.987022	0.301197	0.0439873	0	0	0	0.703301	0.678477	0.559333	0.45333	-0.507786	-0.559628	-0.838222	-1.14137	0.0158799	0.213566	0.161433
Q9TK52|RBL_PHATC-A8DP73|A8DP73_THAPS(90.89%)-A0T0N6|RBL_THAPS(91.02%)-A8DP71|A8DP71_THAOC(91.84%)-HF675116.1_3(93.51%)-gi|156255466|gb|ABU62944.1|(94.12%)	Q9LLY5|Q9LLY5_PHATR Phosphoglycerate kinase OS=Phaeodactylum tricornutum GN=PGK2 PE=3 SV=1		A0T0N6|RBL_THAPS Ribulose bisphosphate carboxylase large chain OS=Thalassiosira pseudonana GN=rbcL PE=3 SV=1	374	84	2.73833e+06	2.9082e+06	2.53623e+06	1.64011e+06	1.33182e+06	1.90041e+06	1.98508e+06	2.36095e+06	1.87415e+06	1.82296e+06	1.34847e+06	1.90813e+06	772461	257119	1.051e+06	2.72759e+06	1.62411e+06	2.07339e+06	1.69319e+06	693526	1.27663	1.04253	0.427018	0.352342	0.0600897	-1.22763	0.00399882	0.36455	0.992751	0.0284173	0	0	1	0.59544	0.760157	0.620764	0.254264	-0.747972	-0.39563	-0.687882	-1.9756	0.000116095	0.00690902	0.120176
GAKA01017050.1_6	GAKA01017033.1_2 TSA: Nitzschia sp. ChengR-2013 comp7982_c0_seq2 transcribed RNA sequence			634	1	215485	404685	341599	259826	368929	482563	275370	373806	222579	354316	274430	329813	169046	203543	146268	320590	370440	290585	319520	172952	0.784432	0.862542	0.466884	-0.350279	-0.213333	-1.09886	0.0506202	0.556719	0.82259	0.0404173	0	0	1	1.15549	0.906407	0.996662	0.539482	0.208509	-0.14177	-0.0048235	-0.890354	0.0904462	0.928657	0.988131
X6NLY7|X6NLY7_RETFI	X6NLI0|X6NLI0_RETFI Ubiquitin OS=Reticulomyxa filosa GN=RFI_10367 PE=4 SV=1			785	1	33260.6	85555	38593.5	108373	81273.6	55568.2	102838	55558.4	48618.9	114428	80281	78843.2	254689	229038	92845.8	52469.7	81738.4	69005.1	91184.1	192191	0.844219	1.11556	2.3513	-0.244311	0.157768	1.23346	0.0514063	0.987892	0.994941	0.0920472	0	0	0	1.55782	1.31514	1.73784	3.6629	0.639529	0.395218	0.797297	1.87299	0.0266019	0.928633	0.99063
B7FRS0|B7FRS0_PHATC-GAUB01009652.1_1(76.05%)	B7FRS0|B7FRS0_PHATC Nuclear-encoded-like protein of chloroplast gro OS=Phaeodactylum tricornutum (strain CCAP 1055/1) GN=CPN60_2 PE=3 SV=1	GAUB01009652.1_1 TSA: Leptocylindrus danicus lepto83967_c0_seq1 transcribed RNA sequence		282	9	107418	146608	148301	104582	100089	101708	155611	188856	125245	138716	106686	106257	156628	118914	160503	134109	102126	156571	117219	145348	1.5331	1.14779	1.42322	0.616455	0.198855	0.509157	0.0525462	0.0605917	0.829653	0.147299	0	0	0	0.761517	1.16748	0.87406	1.08381	-0.393051	0.223404	-0.194196	0.116105	0.0768156	0.434892	0.725559
B7G878|B7G878_PHATC-EV435172_3(72.05%)-EV435715_3(74.24%)-X6N7F5|X6N7F5_RETFI(75.00%)-Q9Y018|Q9Y018_RETFI(77.17%)-Q9Y019|Q9Y019_RETFI(77.24%)-EV435571_2(77.78%)-EV435690_3(78.86%)-EV435373_1(83.42%)-B8CFV4|B8CFV4_THAPS(98.94%)	B7G878|B7G878_PHATC Actin/actin like protein OS=Phaeodactylum tricornutum (strain CCAP 1055/1) GN=ACT1 PE=3 SV=1	EV435172_3 34481_23 Quinqueloculina sp. cDNA library Quinqueloculina sp. cDNA clone 34481_23, mRNA sequence	EV435715_3 37252_934 Quinqueloculina sp. cDNA library Quinqueloculina sp. cDNA clone 37252_934, mRNA sequence	556	112	500488	716933	654222	1.00644e+06	945542	946986	923934	1.09447e+06	998016	956968	1.17596e+06	1.13117e+06	1.23944e+06	1.19744e+06	1.10088e+06	623881	966322	1.00547e+06	1.08803e+06	1.17925e+06	1.04052	1.12595	1.22035	0.0572991	0.171148	0.287297	0.05276	0.934102	0.333108	0.0518198	0	0	0	1.54889	1.61164	1.74398	1.89019	0.631234	0.688533	0.802381	0.918531	0.000184098	0.00562721	0.00260078
B7FRJ9|B7FRJ9_PHATC	B7FRJ9|B7FRJ9_PHATC 3-deoxy-7-phosphoheptulonate synthase OS=Phaeodactylum tricornutum (strain CCAP 1055/1) GN=AroA PE=4 SV=1			366	6	63358.8	86146.1	62876.3	79640.6	44306	43073.6	49639	48301.4	55382.9	43219.7	25266.1	38325.1	29328.7	27323.8	24786.1	70793.7	55673.4	51107.8	35603.7	27146.2	0.917993	0.639509	0.487597	-0.123445	-0.644963	-1.03624	0.0531781	0.960806	0.22502	0.0649966	0	0	0	0.786417	0.721925	0.502921	0.383455	-0.346633	-0.470078	-0.991596	-1.38287	0.009018	0.55643	0.323923
B5YMF5|B5YMF5_THAPS-K0TQ04|K0TQ04_THAOC(80.94%)	B5YMF5|B5YMF5_THAPS Acetyl-coa carboxylase OS=Thalassiosira pseudonana GN=ACC PE=4 SV=1	K0TQ04|K0TQ04_THAOC Uncharacterized protein (Fragment) OS=Thalassiosira oceanica GN=THAOC_03085 PE=4 SV=1		17	8	213600	222640	289404	240944	114047	201438	197310	236604	171333	156685	119659	200119	73759.6	91552.7	108103	241881	185476	201749	158821	91138.4	1.08774	0.856287	0.491375	0.121328	-0.223834	-1.0251	0.0532163	0.963761	0.866315	0.0986601	0	0	0	0.766808	0.834084	0.656607	0.37679	-0.383063	-0.261735	-0.606897	-1.40817	0.0149799	0.509863	0.771034
B7FZC3|B7FZC3_PHATC	B7FZC3|B7FZC3_PHATC Glutathione reductase OS=Phaeodactylum tricornutum (strain CCAP 1055/1) GN=Gsr_2 PE=3 SV=1			371	1	511042	599316	535062	349336	323916	556586	413005	292073	375010	358584	359203	416521	241981	191181	220745	548474	409946	360029	378103	217969	0.878236	0.922323	0.531702	-0.187319	-0.116655	-0.911311	0.0532188	0.840495	0.950001	0.05162	0	0	0	0.74743	0.65642	0.689372	0.39741	-0.419989	-0.607308	-0.536644	-1.3313	0.00264926	0.178655	0.0467462
GAPN01000448.1_6	GAPN01000279.1_6 TSA: Cylindrotheca closterium mira_c279 transcribed RNA sequence	A0T0B9|A0T0B9_PHATC Photosystem I ferredoxin-binding protein OS=Phaeodactylum tricornutum (strain CCAP 1055/1) GN=psaD PE=4 SV=1		228	1	385381	317729	380497	427956	406132	418425	425001	613079	493850	446443	360222	512525	682599	507381	651132	361202	417505	510643	439730	613704	1.22308	1.05323	1.46993	0.290524	0.0748254	0.555751	0.0535969	0.489953	0.983779	0.0561844	0	0	0	1.15587	1.41373	1.21741	1.69906	0.208985	0.499509	0.28381	0.764736	0.0122353	0.861658	0.147917
GAUB01005381.1_6	GAUB01005075.1_1 TSA: Leptocylindrus danicus lepto80178_c0_seq1 transcribed RNA sequence			12	1	429956	308877	362940	483038	485462	568760	481044	421667	438392	350645	443992	317654	509168	513324	408400	367258	512420	447034	370764	476964	0.872399	0.723555	0.930807	-0.196941	-0.466826	-0.103446	0.0545601	0.471214	0.0443932	0.842353	0	0	0	1.39526	1.21722	1.00955	1.29872	0.480533	0.283592	0.0137062	0.377086	0.0298342	0.0520417	0.4266
B5YND5|B5YND5_THAPS-B7GDZ3|B7GDZ3_PHATC(89.25%)-K0RCZ9|K0RCZ9_THAOC(94.39%)	B5YND5|B5YND5_THAPS Rab-type small GTPase OS=Thalassiosira pseudonana GN=THAPS_23528 PE=3 SV=1	B7GDZ3|B7GDZ3_PHATC Predicted protein OS=Phaeodactylum tricornutum (strain CCAP 1055/1) GN=Rab11 PE=3 SV=1	K0RCZ9|K0RCZ9_THAOC Uncharacterized protein OS=Thalassiosira oceanica GN=THAOC_34340 PE=3 SV=1	948	4	32958.8	33280	61893.6	60637.6	59800.1	99855.5	71156.7	83854.5	62414.2	62336.6	61923.8	97840.6	108712	104588	159173	42710.8	73431	72475.1	74033.7	124158	0.986982	1.00821	1.69081	-0.0189042	0.0117915	0.757711	0.0548775	0.999943	0.999986	0.0899819	0	0	0	1.71926	1.69688	1.73337	2.90694	0.78179	0.762886	0.793582	1.5395	0.0118105	0.440046	0.468362
Q9LLY5|Q9LLY5_PHATR	Q8GTB5|Q8GTB5_PHATR Cytochrome c6 OS=Phaeodactylum tricornutum GN=pet J PE=1 SV=1			442	2	198302	273815	341761	486939	390121	543032	608429	894130	534983	584756	698760	709841	807248	713248	1.03829e+06	271292	473364	679181	664452	852929	1.4348	1.40368	1.80185	0.520846	0.489216	0.849477	0.0560672	0.321828	0.377683	0.0378762	0	0	0	1.74485	2.5035	2.44921	3.14395	0.803101	1.32395	1.29232	1.65258	0.00212425	0.349921	0.0179938
X6N6Z7|X6N6Z7_RETFI	X6N6L4|X6N6L4_RETFI Prolyl-tRNA synthetase (Fragment) OS=Reticulomyxa filosa GN=RFI_15615 PE=3 SV=1			320	7	367937	121371	235413	157737	221101	145691	120284	101052	122007	107277	132285	191806	86331.6	90721.1	108810	241574	174843	114448	143789	95287.4	0.654574	0.822391	0.544988	-0.611373	-0.282104	-0.875704	0.0575974	0.154689	0.624966	0.0531037	0	0	0	0.723768	0.473759	0.59522	0.394445	-0.466401	-1.07777	-0.748504	-1.3421	0.100045	0.683526	0.16077
B7FWP5|B7FWP5_PHATC-GAUA01008246.1_1(72.69%)-GAUB01014620.1_1(75.39%)	B7FWP5|B7FWP5_PHATC Predicted protein OS=Phaeodactylum tricornutum (strain CCAP 1055/1) GN=PHATRDRAFT_19661 PE=4 SV=1	GAUA01008246.1_1 TSA: Hemiaulus sinensis hemi84479_c0_seq1 transcribed RNA sequence	GAUB01014620.1_1 TSA: Leptocylindrus danicus lepto79847_c0_seq1 transcribed RNA sequence	688	7	118005	159864	162682	166094	194878	92154.7	104912	109276	93637.1	118030	116295	102166	184020	167878	155811	146851	151042	102608	112164	169236	0.679334	0.742599	1.12046	-0.557807	-0.429345	0.164087	0.0580796	0.227402	0.384382	0.855238	0	0	0	1.02854	0.698726	0.763796	1.15244	0.0406047	-0.517202	-0.38874	0.204692	0.0662743	0.999676	0.343666
X6NSL4|X6NSL4_RETFI	X6NSK8|X6NSK8_RETFI Uncharacterized protein OS=Reticulomyxa filosa GN=RFI_07843 PE=4 SV=1			1016	1	780998	868016	1.08729e+06	733155	585800	789840	979396	1.08843e+06	686294	1.23037e+06	949202	1.51464e+06	1.84343e+06	2.00374e+06	924532	912102	702932	918040	1.2314e+06	1.59057e+06	1.30602	1.75181	2.26277	0.385173	0.808845	1.17809	0.0586124	0.867574	0.307119	0.0530675	0	0	0	0.770672	1.00651	1.35007	1.74385	-0.375811	0.00936191	0.433034	0.802276	0.045325	0.921189	1
B7FPV1|B7FPV1_PHATC	B7FPV1|B7FPV1_PHATC Predicted protein OS=Phaeodactylum tricornutum (strain CCAP 1055/1) GN=PHATRDRAFT_42872 PE=4 SV=1			152	1	477220	360513	755577	441652	306581	396848	452562	512694	492671	511174	630585	681592	710853	433508	740685	531103	381694	485976	607784	628348	1.27321	1.59233	1.64621	0.348468	0.671143	0.719149	0.0592395	0.617763	0.101328	0.0716328	0	0	0	0.718681	0.91503	1.14438	1.1831	-0.476577	-0.128109	0.194566	0.242573	0.20838	0.630682	0.991857
B8BUT8|B8BUT8_THAPS-GAUA01004637.1_1(71.91%)	B8BUL0|B8BUL0_THAPS Cysteine synthase OS=Thalassiosira pseudonana GN=THAPSDRAFT_270338 PE=3 SV=1	GAUA01016669.1_1 TSA: Hemiaulus sinensis hemi75185_c0_seq1 transcribed RNA sequence		836	2	318086	606835	270927	348417	274228	266296	355281	220492	237134	261015	221713	285967	160047	169422	194838	398616	296314	270969	256232	174769	0.914467	0.864731	0.58981	-0.128998	-0.209677	-0.761678	0.0597701	0.908815	0.729586	0.0523966	0	0	0	0.743356	0.679775	0.642803	0.438439	-0.427874	-0.556872	-0.637551	-1.18955	0.126545	0.658793	0.470928
X6NSF8|X6NSF8_RETFI	X6NSA4|X6NSA4_RETFI Uncharacterized protein OS=Reticulomyxa filosa GN=RFI_08906 PE=3 SV=1			259	1	714901	658056	580659	271936	404292	497335	283349	226118	242020	433876	421159	379793	313254	367682	254726	651205	391188	250495	411609	311887	0.640346	1.0522	0.797283	-0.643077	0.0734144	-0.326837	0.0602574	0.118408	0.980613	0.500733	0	0	0	0.600714	0.384664	0.632073	0.478938	-0.735251	-1.37833	-0.661837	-1.06209	0.000256431	0.00524516	0.000182704
GAUB01007812.1_4	GAUB01006447.1_1 TSA: Leptocylindrus danicus lepto81810_c2_seq3 transcribed RNA sequence			153	1	30265.8	11200.9	35221.1	21318.7	30620	13632.8	22232.3	40750.4	44035.3	42470.1	71137.7	43896.2	44603.8	33522	34974.1	25562.6	21857.2	35672.7	52501.3	37700	1.63208	2.40202	1.72483	0.706711	1.26425	0.786455	0.061084	0.479161	0.041739	0.37315	0	1	0	0.855046	1.3955	2.05383	1.47481	-0.225926	0.480785	1.03832	0.560529	0.0605448	0.99416	0.817148
X6LVA5|X6LVA5_RETFI	X6LV61|X6LV61_RETFI Uncharacterized protein OS=Reticulomyxa filosa GN=RFI_31903 PE=4 SV=1			998	1	119793	57401	130832	115577	151663	112776	210122	190237	214131	198179	222728	399394	101526	48004.9	191291	102675	126672	204830	273434	113607	1.61701	2.1586	0.896862	0.69333	1.1101	-0.157042	0.0615548	0.516852	0.103751	0.994806	0	0	0	1.23371	1.99493	2.66309	1.10647	0.303005	0.996335	1.4131	0.145963	0.0319242	0.988417	0.330057
A0T0K8|A0T0K8_PHATC	A0T0K8|A0T0K8_PHATC ATP-dependent clp protease ATP-binding subunit OS=Phaeodactylum tricornutum (strain CCAP 1055/1) GN=clpC PE=3 SV=1			120	8	89552.9	28601.9	85351.2	104354	118206	113816	70247.9	72067.4	58209	84596.4	101067	142908	133357	196970	103120	67835.3	112125	66841.4	109524	144483	0.596133	0.9768	1.28858	-0.746294	-0.0338646	0.365787	0.0622695	0.289081	0.99947	0.544476	0	0	0	1.6529	0.985348	1.61455	2.1299	0.724999	-0.0212945	0.691135	1.09079	0.0438982	0.416281	0.999999
GAKA01006550.1_3-A0T0N2|CY550_THAPS(81.60%)-A0T0C6|CY550_PHATC(85.89%)	GAKA01006523.1_6 TSA: Nitzschia sp. ChengR-2013 comp3801_c0_seq1 transcribed RNA sequence	A0T0X1|DNAK_THAPS Chaperone protein dnaK OS=Thalassiosira pseudonana GN=dnaK PE=3 SV=1	A0T0C6|CY550_PHATC Cytochrome c-550 OS=Phaeodactylum tricornutum (strain CCAP 1055/1) GN=psbV PE=3 SV=1	473	28	4.06501e+06	7.13031e+06	4.1962e+06	5.25909e+06	3.10436e+06	5.76861e+06	5.08992e+06	4.20751e+06	3.95457e+06	3.70152e+06	3.29841e+06	4.3397e+06	2.5374e+06	2.4239e+06	2.99165e+06	5.13051e+06	4.71068e+06	4.41733e+06	3.77988e+06	2.65098e+06	0.937726	0.802405	0.56276	-0.0927609	-0.317597	-0.829409	0.0626702	0.970587	0.542578	0.0612517	0	0	0	0.918171	0.860993	0.736745	0.51671	-0.123165	-0.215926	-0.440762	-0.952574	0.114818	0.987491	0.919669
B7FNX7|B7FNX7_PHATC	B7FNX7|B7FNX7_PHATC Predicted protein OS=Phaeodactylum tricornutum (strain CCAP 1055/1) GN=PHATRDRAFT_42612 PE=4 SV=1			865	4	9.77466e+06	1.23244e+07	9.59059e+06	5.3663e+06	4.19089e+06	7.51936e+06	4.66332e+06	5.65461e+06	4.41135e+06	4.72099e+06	5.17512e+06	4.59989e+06	3.53355e+06	2.29004e+06	3.50662e+06	1.05632e+07	5.69218e+06	4.90976e+06	4.832e+06	3.11007e+06	0.862545	0.848884	0.546376	-0.213329	-0.236361	-0.872035	0.0628025	0.767969	0.715992	0.0493343	0	0	0	0.538869	0.464799	0.457437	0.294425	-0.891994	-1.10532	-1.12835	-1.76403	0.000112286	0.0023133	0.000735592
X6N5D5|X6N5D5_RETFI	X6N4F4|X6N4F4_RETFI Malate dehydrogenase (Fragment) OS=Reticulomyxa filosa GN=RFI_16027 PE=4 SV=1			1140	1	370887	461542	394981	407350	745042	376278	423714	499469	620842	576175	412173	581540	763550	1.1653e+06	749980	409137	509557	514675	523296	892944	1.01004	1.02696	1.75239	0.0144193	0.038385	0.809327	0.0631562	0.999981	0.999627	0.0947561	0	0	0	1.24544	1.25795	1.27902	2.18251	0.316659	0.331079	0.355044	1.12599	0.0263783	0.925482	0.91248
B7G5M5|B7G5M5_PHATC-B8C8T6|B8C8T6_THAPS(81.54%)	B7G5M5|B7G5M5_PHATC Predicted protein OS=Phaeodactylum tricornutum (strain CCAP 1055/1) GN=Rab2 PE=3 SV=1	B8C8T6|B8C8T6_THAPS Uncharacterized protein (Fragment) OS=Thalassiosira pseudonana GN=THAPSDRAFT_18220 PE=3 SV=1		964	7	119763	152104	161619	169253	144714	131136	198161	190504	144259	207999	178449	257572	312329	328394	179290	144496	148367	177641	214674	273338	1.19731	1.4469	1.8423	0.259792	0.532969	0.88151	0.0631661	0.880461	0.399262	0.0547973	0	0	0	1.0268	1.22939	1.48567	1.89167	0.0381484	0.297941	0.571118	0.919658	0.0277615	0.999966	0.887634
B7FYY9|B7FYY9_PHATC-B8C461|B8C461_THAPS(74.75%)	B7FYY9|B7FYY9_PHATC Peptidyl-prolyl cis-trans isomerase (Fragment) OS=Phaeodactylum tricornutum (strain CCAP 1055/1) GN=PHATRDRAFT_12254 PE=4 SV=1	B8C461|B8C461_THAPS Peptidyl-prolyl cis-trans isomerase OS=Thalassiosira pseudonana GN=THAPSDRAFT_34864 PE=4 SV=1		1174	3	500104	393712	619423	309383	263876	301378	330480	343425	312247	257336	458974	274931	171058	188658	217506	504413	291545	328717	330414	192408	1.1275	1.13332	0.659957	0.173127	0.180553	-0.599555	0.0641704	0.864297	0.848717	0.243324	0	0	0	0.57799	0.651683	0.655046	0.381448	-0.790884	-0.617758	-0.610331	-1.39044	0.00545391	0.0322372	0.0847251
GAKA01024636.1_2	GAKA01024462.1_2 TSA: Nitzschia sp. ChengR-2013 comp14828_c0_seq1 transcribed RNA sequence			1059	1	19914.3	53336.8	29332.5	51282.6	25718.6	39635.1	39031.3	39177.8	28776.2	46879.7	27661.8	20962.3	104429	134790	39304.9	34194.5	38878.8	35661.8	31834.6	92841.4	0.917256	0.818817	2.38797	-0.124604	-0.288387	1.25579	0.064878	0.998694	0.986869	0.131486	0	0	0	1.13699	1.04291	0.930985	2.71509	0.185217	0.0606127	-0.10317	1.441	0.0572655	0.999239	0.999992
B7GDA9|B7GDA9_PHATC	B7GD73|B7GD73_PHATC Predicted protein (Fragment) OS=Phaeodactylum tricornutum (strain CCAP 1055/1) GN=PHATRDRAFT_16603 PE=4 SV=1			393	4	145899	232498	166926	204917	103969	210838	150367	109830	92187.3	137063	143338	133232	102858	40938.7	83199.6	181774	173241	117461	137878	75665.6	0.678022	0.795871	0.436764	-0.560597	-0.329393	-1.19507	0.0652482	0.324086	0.66302	0.0490768	0	0	1	0.953057	0.646193	0.758511	0.416261	-0.0693653	-0.629962	-0.398758	-1.26444	0.0424919	0.998648	0.321138
X6N9C8|X6N9C8_RETFI	X6N8Q9|X6N8Q9_RETFI Uncharacterized protein OS=Reticulomyxa filosa GN=RFI_14798 PE=4 SV=1			971	5	2.2113e+06	2.12759e+06	2.32961e+06	3.68064e+06	2.70922e+06	3.27374e+06	2.77447e+06	3.21269e+06	2.6462e+06	3.04667e+06	5.48723e+06	3.01751e+06	5.15914e+06	5.38298e+06	4.24011e+06	2.22283e+06	3.2212e+06	2.87779e+06	3.85047e+06	4.92741e+06	0.893389	1.19535	1.52968	-0.162639	0.257435	0.613231	0.0654029	0.953975	0.786421	0.126721	0	0	0	1.44914	1.29465	1.73223	2.21673	0.5352	0.37256	0.792634	1.14843	0.0108976	0.496281	0.808339
X6MHJ6|X6MHJ6_RETFI	X6MHJ5|X6MHJ5_RETFI Uncharacterized protein OS=Reticulomyxa filosa GN=RFI_24836 PE=4 SV=1			990	1	32724.6	44878	21363.4	95000.1	64412.4	81242.2	108436	96067.8	94796.1	118824	98053.4	103624	152435	125964	97326.1	32988.7	80218.2	99766.5	106834	125242	1.24369	1.33179	1.56126	0.314625	0.413364	0.642713	0.0669613	0.531883	0.296753	0.0481758	0	0	0	2.43169	3.02427	3.2385	3.79651	1.28196	1.59659	1.69532	1.92467	0.00038818	0.0319015	0.00347267
B8CCS6|B8CCS6_THAPS	B8CCN5|B8CCN5_THAPS Uncharacterized protein (Fragment) OS=Thalassiosira pseudonana GN=THAPSDRAFT_37294 PE=4 SV=1			395	1	47276.7	86527.3	63062.2	163988	76280.7	66592.5	141810	168994	204825	165571	241502	320671	187336	80464.3	103460	65622.1	102287	171876	242581	123753	1.68033	2.37157	1.20986	0.748747	1.24584	0.274845	0.0672205	0.484312	0.0658192	0.965696	0	0	0	1.55873	2.61918	3.69664	1.88585	0.64037	1.38912	1.88621	0.915215	0.0155191	0.902987	0.164164
B7FW21|B7FW21_PHATC	B7FW21|B7FW21_PHATC Predicted protein OS=Phaeodactylum tricornutum (strain CCAP 1055/1) GN=PHATRDRAFT_44899 PE=4 SV=1			758	1	197340	244054	162613	81990.5	92013.2	113975	151420	115472	105347	141404	84953	191999	174678	165517	192718	201336	95993.1	124080	139452	177638	1.29259	1.45273	1.85053	0.370265	0.538765	0.887936	0.0672778	0.699546	0.382246	0.0503746	0	0	0	0.476781	0.616283	0.692634	0.882297	-1.0686	-0.698335	-0.529835	-0.180664	0.0208409	0.0206823	0.101473
Q3S2A6|Q3S2A6_THAPS	Q2TSX0|Q2TSX0_PHATR Pyruvate kinase OS=Phaeodactylum tricornutum GN=PK1 PE=3 SV=1			833	1	58445.4	40079.1	79411.1	46224.2	34352.2	106091	113645	52752.1	48056	46277.1	55097.6	67048.5	9168.23	60.8255	7864.96	59311.9	62222.6	71484.4	56141	5698.01	1.14885	0.902261	0.0915745	0.200189	-0.148384	-3.44891	0.068092	0.97387	0.992225	0.125521	0	0	0	1.04908	1.20523	0.94654	0.0960685	0.0691182	0.269307	-0.0792653	-3.37979	0.0708274	0.999903	0.975573
A0T097|PSBD_PHATC-A0T0T0|PSBD_THAPS(96.30%)-K0RGG6|K0RGG6_THAOC(96.58%)	A0T097|PSBD_PHATC Photosystem II D2 protein OS=Phaeodactylum tricornutum (strain CCAP 1055/1) GN=psbD PE=3 SV=1	A0T0T0|PSBD_THAPS Photosystem II D2 protein OS=Thalassiosira pseudonana GN=psbD PE=3 SV=1	K0RGG6|K0RGG6_THAOC Photosystem II D2 protein OS=Thalassiosira oceanica GN=psbD PE=3 SV=1	612	54	1.70414e+06	1.37766e+06	1.65207e+06	1.40968e+06	1.04437e+06	1.35851e+06	1.34933e+06	1.5949e+06	1.52252e+06	1.21996e+06	1.07462e+06	1.1083e+06	896875	510456	1.28378e+06	1.57795e+06	1.27085e+06	1.48892e+06	1.13429e+06	897038	1.17159	0.892544	0.705855	0.228464	-0.164005	-0.502557	0.0690796	0.663447	0.88271	0.26525	0	0	0	0.805381	0.943573	0.718838	0.568482	-0.312257	-0.0837934	-0.476262	-0.814814	0.0219493	0.468333	0.985869
X6NFM1|X6NFM1_RETFI	X6NFE7|X6NFE7_RETFI Nucleoside diphosphate kinase OS=Reticulomyxa filosa GN=RFI_12103 PE=3 SV=1			929	2	365060	399982	376414	260986	347619	255799	243697	179795	206008	312938	231817	147760	137455	100832	188208	380485	288135	209833	230838	142165	0.728248	0.801148	0.493397	-0.457498	-0.31986	-1.01918	0.0692736	0.374228	0.610948	0.0497562	0	0	1	0.757282	0.551489	0.606695	0.37364	-0.401097	-0.858595	-0.720957	-1.42028	0.00199879	0.24112	0.0135451
X6NBW4|X6NBW4_RETFI	X6NBT7|X6NBT7_RETFI Uncharacterized protein OS=Reticulomyxa filosa GN=RFI_13724 PE=4 SV=1			775	2	134922	81227.8	163047	80654.8	73359.7	101157	78066.1	137966	127775	97279.5	209733	149966	222193	189233	136695	126399	85057.1	114602	152326	182707	1.34736	1.79087	2.14805	0.430131	0.840663	1.10303	0.0694427	0.798047	0.237066	0.0643716	0	0	0	0.672925	0.906669	1.20512	1.44548	-0.571482	-0.141352	0.269181	0.531546	0.101113	0.715638	0.995733
B7G0K7|B7G0K7_PHATC	B7G0K7|B7G0K7_PHATC Ligase succinate-coa ligase OS=Phaeodactylum tricornutum (strain CCAP 1055/1) GN=SCS-alpha PE=3 SV=1			716	6	456319	421316	665591	700795	512477	658774	817868	1.56548e+06	1.25197e+06	789785	1.94221e+06	1.90104e+06	965346	531613	733058	514409	624015	1.21177e+06	1.54434e+06	743339	1.9419	2.47485	1.19122	0.957466	1.30734	0.252439	0.0701817	0.331168	0.0821086	0.981546	0	0	0	1.21307	2.35566	3.00217	1.44504	0.278667	1.23613	1.58601	0.531106	0.0257666	0.995118	0.197262
A0T0A2|YCF4_PHATC	A0T0A2|YCF4_PHATC Photosystem I assembly protein Ycf4 OS=Phaeodactylum tricornutum (strain CCAP 1055/1) GN=ycf4 PE=3 SV=1			1043	1	625147	383349	418775	330003	341317	440028	300545	256153	199371	203173	154617	341307	203789	252110	204917	475757	370449	252023	233032	220272	0.680317	0.629052	0.594608	-0.555721	-0.668748	-0.74999	0.0703452	0.185293	0.112044	0.0794211	0	0	0	0.778652	0.52973	0.489813	0.462993	-0.360949	-0.91667	-1.0297	-1.11094	0.0137215	0.54136	0.0455438
X6M3P6|X6M3P6_RETFI	X6M337|X6M337_RETFI F0F1 ATP synthase subunit beta (Fragment) OS=Reticulomyxa filosa GN=RFI_29522 PE=4 SV=1			702	1	280038	111841	353972	229053	259722	115843	252983	327724	198650	304664	420267	588663	307929	165278	295294	248617	201539	259786	437864	256167	1.28901	2.1726	1.27105	0.366261	1.11942	0.346023	0.0707129	0.875888	0.0640349	0.894403	0	0	0	0.810643	1.04492	1.7612	1.03037	-0.302862	0.063399	0.816561	0.0431606	0.120943	0.977281	0.999913
GAKA01011412.1_2-GAUA01001057.1_1(75.62%)	GAKA01011105.1_5 TSA: Nitzschia sp. ChengR-2013 comp4660_c0_seq1 transcribed RNA sequence			788	10	2.81901e+06	4.83531e+06	3.47339e+06	2.20988e+06	1.45241e+06	1.5884e+06	2.12504e+06	2.1314e+06	1.24442e+06	2.24919e+06	1.63675e+06	1.93405e+06	1.19828e+06	1.01721e+06	1.00999e+06	3.70924e+06	1.75023e+06	1.83362e+06	1.94e+06	1.07516e+06	1.04765	1.10842	0.614296	0.0671506	0.148509	-0.702995	0.0708697	0.991659	0.91634	0.183405	0	0	0	0.471858	0.494339	0.523018	0.28986	-1.08358	-1.01643	-0.935068	-1.78657	0.00228644	0.0112751	0.0148404
X6P2Z3|X6P2Z3_RETFI	X6P2W6|X6P2W6_RETFI Uncharacterized protein OS=Reticulomyxa filosa GN=RFI_04703 PE=4 SV=1			794	2	142914	27351	111630	106221	133011	33171.3	83942.8	83213.2	61199.3	184986	124113	429435	513082	198000	299177	93965	90801.1	76118.5	246178	336753	0.838299	2.71118	3.70869	-0.254463	1.43892	1.89091	0.0710523	0.998598	0.41771	0.12142	0	0	0	0.966329	0.810073	2.61989	3.58381	-0.0494137	-0.303876	1.38951	1.8415	0.04928	1	0.999557
B7G6V4|B7G6V4_PHATC	B7G6V4|B7G6V4_PHATC Predicted protein OS=Phaeodactylum tricornutum (strain CCAP 1055/1) GN=PHATRDRAFT_48359 PE=4 SV=1			932	2	630664	842635	774315	706034	501674	725103	555425	369967	516194	497270	578477	612097	460895	418684	439314	749205	644270	480528	562615	439631	0.745849	0.873259	0.68237	-0.423044	-0.195518	-0.551373	0.0724838	0.162596	0.655913	0.071135	0	0	0	0.859939	0.641385	0.750949	0.586797	-0.217694	-0.640738	-0.413213	-0.769067	0.011222	0.625589	0.02843
X6P6D5|X6P6D5_RETFI	X6P696|X6P696_RETFI Uncharacterized protein OS=Reticulomyxa filosa GN=RFI_03046 PE=3 SV=1			882	1	265439	337347	372892	447882	313426	242693	340172	243395	316053	354572	281910	209644	501640	637480	372911	325226	334667	299873	282042	504010	0.896034	0.842755	1.50601	-0.158374	-0.246815	0.590727	0.0726422	0.96813	0.902604	0.207883	0	0	0	1.02903	0.922045	0.867219	1.54972	0.0412836	-0.11709	-0.205532	0.63201	0.0702938	0.999922	0.996193
B7GD47|B7GD47_PHATC	B7GD39|B7GD39_PHATC Transport protein Sec61 alpha subunit OS=Phaeodactylum tricornutum (strain CCAP 1055/1) GN=Sec61alpha PE=3 SV=1			147	1	81522.6	30792.1	89764.4	59587	36627.8	89910.2	71060	81620.6	74731.9	53750.5	125538	158259	41933.4	25556.4	36762.1	67359.7	62041.7	75804.2	112516	34750.6	1.22183	1.81355	0.560117	0.289039	0.858819	-0.836199	0.0728648	0.942179	0.250476	0.697588	0	0	0	0.921051	1.12536	1.67037	0.515896	-0.118648	0.170391	0.740171	-0.954847	0.107463	0.99946	0.996716
B8C0G1|B8C0G1_THAPS	B8C0D4|B8C0D4_THAPS Uncharacterized protein OS=Thalassiosira pseudonana GN=THAPSDRAFT_28049 PE=3 SV=1	B7FTI0|B7FTI0_PHATC Predicted protein OS=Phaeodactylum tricornutum (strain CCAP 1055/1) GN=PHATRDRAFT_33660 PE=3 SV=1		920	5	2.90467e+06	4.51434e+06	3.47616e+06	2.02906e+06	1.67133e+06	2.03376e+06	2.54581e+06	2.31039e+06	1.72518e+06	2.80477e+06	1.93346e+06	2.15196e+06	1.61921e+06	1.42949e+06	1.49299e+06	3.63172e+06	1.91139e+06	2.19379e+06	2.29673e+06	1.5139e+06	1.14775	1.2016	0.792041	0.198809	0.264961	-0.336353	0.0751879	0.728602	0.517611	0.493818	0	0	0	0.526303	0.604064	0.632407	0.416853	-0.926035	-0.727226	-0.661074	-1.26239	0.00272424	0.00801697	0.0245262
GAUA01003960.1_1	GAUA01003477.1_1 TSA: Hemiaulus sinensis hemi105798_c1_seq8 transcribed RNA sequence			1182	1	111046	216247	89626.6	185449	83420.1	58675.7	239437	267538	107339	107881	182278	122527	31275.2	19096.4	95280.8	138973	109182	204771	137562	48550.8	1.87551	1.25994	0.444679	0.907284	0.333354	-1.16916	0.0761467	0.297036	0.939318	0.63794	0	0	0	0.78563	1.47346	0.989847	0.349354	-0.348077	0.559207	-0.0147232	-1.51724	0.115486	0.974815	0.705419
GAUB01010147.1_1-B7FU06|B7FU06_PHATC(78.72%)	GAUB01010034.1_1 TSA: Leptocylindrus danicus lepto76599_c0_seq2 transcribed RNA sequence			762	2	32961.2	45360.4	25270.4	17513.5	46272.8	23603.4	27202	28071.4	38002.5	26435.9	19364.7	25762.4	50681.7	77947.4	37521.6	34530.7	29129.9	31092	23854.3	55383.5	1.06736	0.818895	1.90126	0.0940413	-0.28825	0.926957	0.0767007	0.997721	0.959997	0.150157	0	0	0	0.843595	0.900416	0.690816	1.60389	-0.245377	-0.151336	-0.533627	0.681579	0.0898688	0.983251	0.996955
GAUB01009858.1_1	GAUB01009775.1_1 TSA: Leptocylindrus danicus lepto82624_c0_seq1 transcribed RNA sequence			857	1	583258	525394	874856	605444	540204	527102	593221	818649	416577	754192	1.0262e+06	1.19713e+06	1.19634e+06	621520	970938	661169	557583	609483	992507	929601	1.09308	1.78002	1.6672	0.128398	0.83189	0.737424	0.078009	0.989614	0.12744	0.210789	0	0	0	0.843329	0.921825	1.50114	1.406	-0.245833	-0.117435	0.586057	0.491592	0.087562	0.968943	0.9977
B8CBE4|B8CBE4_THAPS-B7FPI8|B7FPI8_PHATC(70.55%)	B8CB66|B8CB66_THAPS Uncharacterized protein OS=Thalassiosira pseudonana GN=THAPSDRAFT_24623 PE=4 SV=1			1046	12	2.57371e+06	3.65849e+06	2.54264e+06	3.52722e+06	1.96007e+06	3.60125e+06	2.56169e+06	2.75519e+06	3.263e+06	1.96867e+06	2.05848e+06	2.13154e+06	1.78433e+06	1.30595e+06	2.36937e+06	2.92495e+06	3.02951e+06	2.85996e+06	2.05289e+06	1.81988e+06	0.944033	0.677632	0.600718	-0.0830901	-0.561426	-0.73524	0.0783117	0.98192	0.227474	0.113945	0	0	0	1.03575	0.977782	0.701857	0.622193	0.0506745	-0.0324155	-0.510751	-0.684565	0.086884	0.999376	0.999905
X6MC81|X6MC81_RETFI	X6MBL1|X6MBL1_RETFI Inorganic pyrophosphatase OS=Reticulomyxa filosa GN=RFI_26964 PE=3 SV=1			655	1	425091	451862	506895	309034	436080	498926	290099	422935	338988	274374	312641	342918	291197	264285	166993	461283	414680	350674	309978	240825	0.84565	0.747512	0.58075	-0.241867	-0.419832	-0.784012	0.0785038	0.68395	0.321351	0.0607935	0	0	0	0.898971	0.760215	0.671991	0.522077	-0.153653	-0.39552	-0.573485	-0.937665	0.014606	0.898139	0.29606
B7FQV1|B7FQV1_PHATC	B7FQV1|B7FQV1_PHATC Predicted protein OS=Phaeodactylum tricornutum (strain CCAP 1055/1) GN=PHATRDRAFT_32326 PE=4 SV=1			715	1	348341	227782	264597	212325	208485	193209	235936	177876	161746	196947	478509	319273	150698	96505.2	183097	280240	204673	191853	331576	143433	0.93736	1.62003	0.700793	-0.0933248	0.696018	-0.512941	0.0789402	0.996699	0.254315	0.764887	0	0	0	0.73035	0.684601	1.18319	0.511824	-0.45334	-0.546665	0.242678	-0.966281	0.0677389	0.723311	0.604161
X6MPL2|X6MPL2_RETFI	X6MPG9|X6MPG9_RETFI Uncharacterized protein (Fragment) OS=Reticulomyxa filosa GN=RFI_22035 PE=3 SV=1			653	1	147585	212228	167146	195791	127484	135649	220772	218115	124852	255742	288509	290459	377621	246123	190293	175653	152975	187913	278237	271346	1.22839	1.81884	1.7738	0.296771	0.863021	0.82684	0.0790389	0.885213	0.118119	0.144092	0	0	0	0.870892	1.0698	1.58402	1.54479	-0.199434	0.0973376	0.663587	0.627406	0.0572677	0.984931	0.998557
B5Y5J6|B5Y5J6_PHATC-B8CCA5|B8CCA5_THAPS(82.32%)	B5Y5J6|B5Y5J6_PHATC UDP-glucose 6-dehydrogenase OS=Phaeodactylum tricornutum (strain CCAP 1055/1) GN=UGDH1 PE=3 SV=1	B8CCA5|B8CCA5_THAPS UDP-glucose 6-dehydrogenase OS=Thalassiosira pseudonana GN=UGDH1 PE=3 SV=1		397	6	369789	240290	532140	261163	240630	244699	312811	495977	488577	357394	634579	473003	487949	322381	347555	380740	248831	432455	488325	385962	1.73795	1.96248	1.5511	0.797385	0.972678	0.633292	0.0791648	0.176865	0.0664144	0.374809	0	0	0	0.653546	1.13583	1.28257	1.01372	-0.61364	0.183745	0.359038	0.0196522	0.173724	0.59598	0.975095
B8C1J0|B8C1J0_THAPS-GAUB01010244.1_1(72.60%)	B8C131|B8C131_THAPS Uncharacterized protein OS=Thalassiosira pseudonana GN=THAPSDRAFT_22112 PE=4 SV=1			91	3	493014	439249	532408	384823	207590	552657	483389	530612	317862	426460	295352	275567	150255	229155	114538	488224	381690	443954	332460	164649	1.16313	0.871019	0.431368	0.218009	-0.199223	-1.21301	0.0795014	0.90691	0.950188	0.171855	0	0	0	0.781794	0.909326	0.680958	0.337241	-0.35514	-0.137131	-0.554363	-1.56815	0.0276483	0.725638	0.9834
A0T096|A0T096_PHATC-F5GVG2|F5GVG2_PHATR(100.00%)-EF520302.1_1(93.22%)-HQ710750.1_1(94.64%)-KC309624.1_3(94.97%)-gi|329342872|gb|AEB91078.1|(95.95%)-A0T0T1|A0T0T1_THAPS(96.18%)	A0T096|A0T096_PHATC Photosystem II CP43 reaction center protein OS=Phaeodactylum tricornutum (strain CCAP 1055/1) GN=psbC PE=3 SV=1	F5GVG2|F5GVG2_PHATR Photosystem II CP43 reaction center protein (Fragment) OS=Phaeodactylum tricornutum GN=psbC PE=3 SV=1	EF520302.1_1 Thalassionema frauenfeldii strain Seal Island PsbC (psbC) gene, partial cds	408	111	1.97506e+06	1.81133e+06	1.54243e+06	1.09085e+06	968699	1.12347e+06	1.06446e+06	862598	743350	904422	747864	842803	552985	294216	924149	1.77628e+06	1.06101e+06	890135	831696	590450	0.838952	0.783874	0.556499	-0.253339	-0.351306	-0.845548	0.0805928	0.687959	0.477995	0.0588864	0	0	0	0.597321	0.501124	0.468225	0.332409	-0.743421	-0.99676	-1.09473	-1.58897	0.000226144	0.00754931	0.00162681
X6NIF6|X6NIF6_RETFI	X6NIF1|X6NIF1_RETFI Cell division cycle protein OS=Reticulomyxa filosa GN=RFI_11650 PE=4 SV=1			51	1	514092	317298	558409	418239	433384	437724	468145	776924	450198	556534	800218	695086	1.0935e+06	556366	946029	463266	429782	565089	683946	865299	1.31483	1.59138	2.01334	0.394872	0.670277	1.00959	0.0807157	0.788036	0.358607	0.0657863	0	0	0	0.927722	1.21979	1.47636	1.86782	-0.108236	0.286636	0.562041	0.901356	0.0559368	0.999086	0.942068
GAKA01005268.1_6	GAKA01005158.1_1 TSA: Nitzschia sp. ChengR-2013 comp3096_c0_seq1 transcribed RNA sequence			103	2	48521.6	36783.2	43662.1	99338	84636.4	31182.8	43402.4	69680	54771.2	47620.5	84216.7	117438	110314	168124	111949	42989	71719.1	55951.2	83091.9	130129	0.780144	1.15857	1.81443	-0.358188	0.212351	0.859513	0.0809232	0.919622	0.96694	0.169442	0	0	0	1.66831	1.30152	1.93287	3.02703	0.73839	0.380202	0.950741	1.5979	0.025627	0.710171	0.975726
GAKA01001965.1_2-KM009463.1_1(96.30%)-A0T0W2|PSBA_THAPS(96.94%)-Q5D706|Q5D706_PHATR(97.22%)-GAUA01002656.1_1(97.78%)	GAKA01001837.1_2 TSA: Nitzschia sp. ChengR-2013 comp1996_c0_seq1 transcribed RNA sequence	B7FYN4|B7FYN4_PHATC Putative uncharacterized protein PAS OS=Phaeodactylum tricornutum (strain CCAP 1055/1) GN=PAS PE=4 SV=1	A0T0W2|PSBA_THAPS Photosystem II protein D1 OS=Thalassiosira pseudonana GN=psbA PE=3 SV=1	490	39	1.75138e+06	2.7461e+06	1.72064e+06	1.39783e+06	1.12309e+06	1.00464e+06	1.35698e+06	1.32325e+06	924945	1.36909e+06	971272	850040	670297	483696	890078	2.0727e+06	1.17519e+06	1.20172e+06	1.06347e+06	681357	1.02258	0.904936	0.579786	0.0322174	-0.144112	-0.786406	0.0813187	0.998921	0.93165	0.114034	0	0	0	0.566982	0.579786	0.513082	0.328728	-0.818626	-0.786408	-0.962738	-1.60503	0.00574705	0.0491039	0.0571359
GAKA01001792.1_4	GAKA01001757.1_5 TSA: Nitzschia sp. ChengR-2013 comp1952_c0_seq1 transcribed RNA sequence			1053	1	290566	789297	196112	424818	114488	267250	314118	428011	380230	370769	377909	387614	1.04318e+06	311469	1.08832e+06	425325	268852	374120	378764	814321	1.39154	1.40882	3.02888	0.476687	0.494486	1.59879	0.0817582	0.943188	0.936183	0.0805545	0	0	0	0.63211	0.879609	0.890529	1.91459	-0.661752	-0.185065	-0.167266	0.937033	0.158613	0.936878	0.999008
X6NJE8|X6NJE8_RETFI	X6NJ61|X6NJ61_RETFI Amidohydrolase 2 OS=Reticulomyxa filosa GN=RFI_11104 PE=4 SV=1			822	1	821225	787997	937188	983332	1.11469e+06	690214	672800	884292	983637	916779	710383	596291	1.34752e+06	932766	1.4237e+06	848803	929412	846910	741151	1.23466e+06	0.911232	0.797441	1.32843	-0.13411	-0.32655	0.409725	0.0833799	0.958661	0.686689	0.331115	0	0	0	1.09497	0.997769	0.873172	1.45459	0.130888	-0.00322173	-0.195662	0.540613	0.0702628	0.982288	1
B8C4P2|B8C4P2_THAPS	B8C4K4|B8C4K4_THAPS Uncharacterized protein OS=Thalassiosira pseudonana GN=THAPSDRAFT_41216 PE=4 SV=1			872	1	92997	198014	99016.8	117977	164643	115528	71646.3	71011.9	108062	103138	65854.5	62911.5	71620.3	118702	104475	130009	132716	83573.4	77301.5	98265.8	0.629718	0.582459	0.740423	-0.667223	-0.779772	-0.433578	0.0836332	0.132745	0.0846649	0.357081	0	0	0	1.02082	0.642827	0.594585	0.755838	0.0297261	-0.637497	-0.750046	-0.403852	0.21996	0.999976	0.489444
B7FU89|B7FU89_PHATC	B7FU89|B7FU89_PHATC Farnesyltranstransferase OS=Phaeodactylum tricornutum (strain CCAP 1055/1) GN=PHATRDRAFT_19000 PE=3 SV=1			644	1	152171	359845	245640	217637	147771	173609	149241	229186	250350	110355	100739	113844	47835.5	29114.8	192883	252552	179672	209592	108313	89944.5	1.16653	0.602835	0.500603	0.222218	-0.730165	-0.998261	0.0836806	0.907577	0.437598	0.266758	0	0	0	0.711427	0.829898	0.428873	0.356142	-0.491213	-0.268994	-1.22138	-1.48947	0.0697598	0.688209	0.931944
X6P0L9|X6P0L9_RETFI	X6P0G8|X6P0G8_RETFI Heat shock protein 60 OS=Reticulomyxa filosa GN=RFI_06095 PE=3 SV=1			240	5	258346	192757	231372	221982	239890	271573	226032	216704	172805	218832	396170	469654	259554	190314	191566	227492	244482	205180	361552	213811	0.839246	1.47885	0.874548	-0.252835	0.564475	-0.193391	0.084446	0.899212	0.248573	0.947711	0	0	0	1.07468	0.901924	1.5893	0.939863	0.103912	-0.148923	0.668388	-0.0894784	0.0753118	0.997226	0.992137
B7FXK9|B7FXK9_PHATC	B7FXK9|B7FXK9_PHATC Predicted protein OS=Phaeodactylum tricornutum (strain CCAP 1055/1) GN=PHATRDRAFT_50886 PE=3 SV=1			1115	4	677961	1.10895e+06	557627	850063	792718	520610	605992	620404	1.07328e+06	924990	858327	544240	982423	1.27185e+06	1.28198e+06	781513	721130	766560	775853	1.17875e+06	1.063	1.07588	1.63459	0.088139	0.105523	0.708927	0.0846567	0.992699	0.987448	0.101033	0	0	0	0.922736	0.980867	0.992757	1.50829	-0.11601	-0.027871	-0.0104872	0.592917	0.159007	0.997103	0.999988
EV435258_1	EV435238_1 34576_107 Quinqueloculina sp. cDNA library Quinqueloculina sp. cDNA clone 34576_107, mRNA sequence			953	1	2.7974e+06	2.10609e+06	2.22645e+06	3.72737e+06	5.02275e+06	3.62767e+06	3.75144e+06	3.26554e+06	3.14468e+06	2.71799e+06	6.86708e+06	5.74538e+06	2.53209e+06	2.2775e+06	2.03567e+06	2.37665e+06	4.12593e+06	3.38722e+06	5.11015e+06	2.28175e+06	0.820959	1.23854	0.553027	-0.284618	0.308645	-0.854578	0.0846601	0.861308	0.732512	0.282254	0	0	0	1.73603	1.42521	2.15015	0.960071	0.795792	0.511173	1.10444	-0.0587867	0.0368089	0.314854	0.762964
X6NVT3|X6NVT3_RETFI-B7GAR7|B7GAR7_PHATC(74.44%)	X6NVR2|X6NVR2_RETFI Rab GTPase OS=Reticulomyxa filosa GN=RFI_07142 PE=3 SV=1			349	2	69479.5	72098.1	68063.5	39617.8	42883.7	50365.1	48145.6	45681.2	51571.5	45322.6	82370.4	67396.6	70368.4	59051.5	61907.7	69880.4	44288.9	48466.1	65029.8	63775.9	1.09432	1.46831	1.44	0.130032	0.554158	0.526068	0.0849039	0.957136	0.139007	0.17088	0	0	0	0.633781	0.693558	0.930588	0.912644	-0.657944	-0.527912	-0.103785	-0.131876	0.0256365	0.0423141	0.0995964
B7GC94|B7GC94_PHATC	B7GC65|B7GC65_PHATC Predicted protein OS=Phaeodactylum tricornutum (strain CCAP 1055/1) GN=PHATRDRAFT_49879 PE=4 SV=1			610	7	92307.5	77960.7	64735.2	43963.6	40469.5	57448.2	47065.6	55166.1	65370	52477	43181.3	60059.9	67246.7	115527	67766.5	78334.5	47293.8	55867.2	51906.1	83513.3	1.18128	1.09752	1.76584	0.240352	0.134254	0.820355	0.0852324	0.908199	0.983373	0.0883544	0	0	0	0.603741	0.713188	0.662621	1.06611	-0.727997	-0.487645	-0.593744	0.092358	0.0539689	0.176577	0.43385
X6PBX3|X6PBX3_RETFI-X6P2F3|X6P2F3_RETFI(77.27%)	X6PBM9|X6PBM9_RETFI Calcium-transporting ATPase OS=Reticulomyxa filosa GN=RFI_01604 PE=3 SV=1			380	8	625665	629289	604954	338002	478853	623466	311688	431136	453476	366556	438774	501173	332948	215918	224332	619969	480107	398767	435501	257733	0.83058	0.907092	0.536824	-0.26781	-0.14068	-0.89748	0.0852786	0.718594	0.934098	0.0752988	0	0	0	0.774404	0.643205	0.702456	0.415719	-0.368841	-0.63665	-0.509521	-1.26632	0.00497785	0.313821	0.054899
B8BUL0|B8BUL0_THAPS-GAUA01016669.1_1(79.43%)-B7S487|B7S487_PHATC(80.36%)-K0RW77|K0RW77_THAOC(83.38%)	B8BUB1|B8BUB1_THAPS Uncharacterized protein OS=Thalassiosira pseudonana GN=THAPSDRAFT_2418 PE=4 SV=1		B7S487|B7S487_PHATC Cysteine synthase OS=Phaeodactylum tricornutum (strain CCAP 1055/1) GN=CysK PE=3 SV=1	577	10	191556	171315	199870	161791	93091.1	146187	156617	179238	190204	157794	238229	262066	169794	186233	187453	187580	133690	175353	219363	181160	1.31164	1.64084	1.35508	0.391375	0.714432	0.438376	0.0858963	0.4837	0.0602568	0.382581	0	0	0	0.712706	0.934816	1.16943	0.965772	-0.488621	-0.0972455	0.225812	-0.0502449	0.0787468	0.286962	0.987644
X6NJP5|X6NJP5_RETFI	X6NJI6|X6NJI6_RETFI Uncharacterized protein (Fragment) OS=Reticulomyxa filosa GN=RFI_11050 PE=4 SV=1			827	3	70011.8	32445.4	76872	36502.9	67784.6	71895.9	39928.2	61197.1	25482.9	51228.5	60009.4	129338	128198	249847	89008	59776.4	58727.8	42202.7	80192.2	155685	0.718616	1.36549	2.65095	-0.476708	0.449416	1.40651	0.0861702	0.974526	0.947307	0.148393	0	0	0	0.982459	0.70601	1.34154	2.60445	-0.0255313	-0.502239	0.423885	1.38098	0.0743062	1	0.987725
X6NM45|X6NM45_RETFI	X6NM13|X6NM13_RETFI Uncharacterized protein (Fragment) OS=Reticulomyxa filosa GN=RFI_09812 PE=4 SV=1			842	1	580085	271920	860286	482712	539034	648169	740153	1.00755e+06	983993	783258	1.92229e+06	1.10885e+06	1.53434e+06	1.03272e+06	1.20748e+06	570764	556638	910566	1.27146e+06	1.25818e+06	1.63583	2.28418	2.26032	0.710023	1.19168	1.17653	0.086373	0.582222	0.109645	0.117472	0	0	0	0.975252	1.59535	2.22765	2.20438	-0.0361533	0.673869	1.15553	1.14037	0.0486346	0.999998	0.705717
GAUB01011692.1_1-GAUA01011966.1_1(73.54%)-B7G1R8|B7G1R8_PHATC(76.68%)	GAUB01011168.1_1 TSA: Leptocylindrus danicus lepto66641_c0_seq1 transcribed RNA sequence		B7G1R8|B7G1R8_PHATC 3-oxoacyl-[acyl-carrier protein OS=Phaeodactylum tricornutum (strain CCAP 1055/1) GN=FABG PE=3 SV=1	696	9	700881	938565	724983	434066	297309	437175	419175	246043	232695	298676	306903	231985	180375	191263	260009	788143	389517	299305	279188	210549	0.7684	0.716755	0.540539	-0.38007	-0.480448	-0.887528	0.0864659	0.46272	0.309214	0.062589	0	0	0	0.494221	0.379759	0.354235	0.267146	-1.01677	-1.39684	-1.49722	-1.9043	7.58943e-05	0.00162478	0.000321192
B7FVX8|B7FVX8_PHATC	B7FVX8|B7FVX8_PHATC Predicted protein OS=Phaeodactylum tricornutum (strain CCAP 1055/1) GN=PHATRDRAFT_44868 PE=4 SV=1			318	3	161330	305206	165807	113371	57633.6	136328	120549	122897	108395	123345	111660	139391	82851	68846.3	68843.4	210781	102444	117280	124799	73513.6	1.14482	1.21822	0.717598	0.195123	0.284769	-0.478753	0.0865695	0.842973	0.622545	0.429121	0	0	0	0.486021	0.556407	0.592078	0.348767	-1.04091	-0.845787	-0.756141	-1.51966	0.0231758	0.0584741	0.114244
GAKA01016623.1_4-B7FQF7|B7FQF7_PHATC(91.89%)	GAKA01016136.1_5 TSA: Nitzschia sp. ChengR-2013 comp7420_c0_seq1 transcribed RNA sequence			205	5	104968	106470	69032	39940.1	71105.5	80016.8	32416.2	32411.1	30358.4	50325.2	22635.9	19121.9	26186.7	49121.2	14535.9	93490.2	63687.4	31728.5	30694.3	29947.9	0.498191	0.481953	0.470232	-1.00523	-1.05304	-1.08855	0.0885961	0.150084	0.134634	0.124428	0	0	0	0.681221	0.339378	0.328316	0.320332	-0.553806	-1.55903	-1.60684	-1.64236	0.0036901	0.286996	0.00948409
X6NV69|X6NV69_RETFI	X6NV05|X6NV05_RETFI Ubiquitin-conjugating enzyme family protein OS=Reticulomyxa filosa GN=RFI_08025 PE=3 SV=1	X6P619|X6P619_RETFI Ubiquitin-conjugating enzyme family protein OS=Reticulomyxa filosa GN=RFI_03570 PE=3 SV=1		351	1	17158.5	0	48069.9	5481.46	25640.8	25289.5	16533.3	44962.9	71489	17906.3	5963.29	10777.2	54363.4	126095	40165.4	21742.8	18803.9	44328.4	11548.9	73541.2	2.3574	0.614177	3.91095	1.2372	-0.703273	1.96752	0.0886579	0.681248	0.9876	0.148288	0	0	0	0.864835	2.03876	0.531162	3.38233	-0.209504	1.0277	-0.912776	1.75802	0.0977174	0.999915	0.838364
B5Y498|B5Y498_PHATC	B5Y498|B5Y498_PHATC Predicted protein OS=Phaeodactylum tricornutum (strain CCAP 1055/1) GN=PHATR_46939 PE=4 SV=1			90	1	138161	192063	134503	122783	87555.1	153999	106497	174755	160275	109134	135097	257120	287302	219902	215912	154909	121446	147176	167117	241039	1.21186	1.37606	1.98474	0.277227	0.460546	0.988951	0.0894924	0.921999	0.696735	0.077344	0	0	0	0.783982	0.950079	1.07881	1.556	-0.351107	-0.0738799	0.109439	0.637844	0.0932698	0.904197	0.999582
X6MJN0|X6MJN0_RETFI	X6MJ96|X6MJ96_RETFI Dihydrolipoamide dehydrogenase (Fragment) OS=Reticulomyxa filosa GN=RFI_23861 PE=4 SV=1			467	2	107040	79725.1	149903	104575	96400	107387	97804.4	130104	77915.4	124910	157753	172107	145529	175329	103862	112223	102787	101941	151590	141573	0.991768	1.47479	1.37734	-0.011926	0.560511	0.461886	0.0900151	0.999974	0.166695	0.314221	0	0	0	0.915923	0.908383	1.3508	1.26154	-0.126702	-0.138628	0.433809	0.335184	0.159999	0.99269	0.989902
EV435719_3	EV435698_4 37232_914 Quinqueloculina sp. cDNA library Quinqueloculina sp. cDNA clone 37232_914, mRNA sequence			1128	2	537927	452301	636637	308879	400535	293690	423318	293760	371294	364552	544777	541386	544978	389843	573090	542288	334368	362791	483572	502637	1.085	1.44623	1.50325	0.1177	0.532294	0.58808	0.0907813	0.974101	0.206698	0.141107	0	0	0	0.616587	0.668999	0.891724	0.926881	-0.697624	-0.579924	-0.16533	-0.109544	0.052167	0.0806547	0.149266
X6NUM7|X6NUM7_RETFI	X6NUE3|X6NUE3_RETFI Tubulin alpha-3 chain OS=Reticulomyxa filosa GN=RFI_07727 PE=3 SV=1			679	1	383791	167394	341036	185368	184604	200250	125506	130545	119780	93664.4	186271	307516	61992.1	99063.6	79381.5	297407	190074	125277	195817	80145.8	0.659096	1.03022	0.421656	-0.60144	0.0429485	-1.24586	0.0908362	0.505226	0.999172	0.141516	0	0	0	0.639104	0.421231	0.658416	0.269482	-0.645878	-1.24732	-0.602929	-1.89174	0.0332035	0.396676	0.0813469
X6PC89|X6PC89_RETFI	X6PC85|X6PC85_RETFI Eukaryotic translation initiation factor 4E type OS=Reticulomyxa filosa GN=RFI_01275 PE=3 SV=1			126	2	33618.2	23916.1	35386	26999.9	77775.8	35589.7	9352.52	28316.2	21666.2	28132.8	9681.24	33235	55397.4	52029.9	46983.9	30973.5	46788.5	19778.3	23683	51470.4	0.422718	0.506172	1.10007	-1.24223	-0.9823	0.13759	0.0909711	0.234952	0.344964	0.982592	0	0	0	1.5106	0.638557	0.764623	1.66176	0.595121	-0.647113	-0.38718	0.732711	0.0830419	0.673551	0.870737
K0R5E9|K0R5E9_THAOC	K0R4C0|K0R4C0_THAOC Peptidyl-prolyl cis-trans isomerase OS=Thalassiosira oceanica GN=THAOC_33332 PE=4 SV=1			977	10	4.0635e+06	5.84499e+06	4.1954e+06	4.36507e+06	2.39008e+06	5.06641e+06	3.03112e+06	2.26276e+06	2.20685e+06	2.7212e+06	2.02066e+06	2.15712e+06	2.34462e+06	1.75923e+06	2.70632e+06	4.7013e+06	3.94052e+06	2.50024e+06	2.29966e+06	2.27006e+06	0.634496	0.583594	0.576081	-0.656318	-0.776964	-0.795658	0.0917816	0.194927	0.127167	0.119277	0	0	0	0.838177	0.53182	0.489155	0.482857	-0.254674	-0.910991	-1.03164	-1.05033	0.0146992	0.795387	0.0552485
GAKA01010457.1_4-A0T0M4|A0T0M4_PHATC(79.31%)	GAKA01010101.1_2 TSA: Nitzschia sp. ChengR-2013 comp4151_c0_seq1 transcribed RNA sequence	B7GCT9|B7GCT9_PHATC ATP-dependent Clp protease proteolytic subunit OS=Phaeodactylum tricornutum (strain CCAP 1055/1) GN=PHATRDRAFT_40933 PE=3 SV=1		283	5	111325	49318.2	103406	50782.7	41558.1	69693.2	64436.5	85861.8	59839.7	57805.7	41416.6	84140.4	39444.5	26570.3	36809.2	88016.7	54011.4	70046	61120.9	34274.6	1.29687	1.13163	0.634582	0.375039	0.178402	-0.656121	0.0918678	0.586392	0.936098	0.428419	0	0	0	0.613649	0.795826	0.694424	0.389411	-0.704514	-0.329474	-0.526111	-1.36063	0.079596	0.307787	0.809111
EV435609_5	EV435542_2 35290_638 Quinqueloculina sp. cDNA library Quinqueloculina sp. cDNA clone 35290_638, mRNA sequence			1040	4	431803	552028	653652	824966	631749	902282	823247	1.27834e+06	942280	637946	1.6462e+06	1.09921e+06	485953	417489	506327	545828	786333	1.01462e+06	1.12779e+06	469923	1.29032	1.43423	0.597613	0.367733	0.520281	-0.742716	0.0923806	0.769441	0.505391	0.56285	0	0	0	1.44062	1.85887	2.06619	0.860936	0.526694	0.894427	1.04697	-0.216022	0.0471589	0.791847	0.25875
X6M9D5|X6M9D5_RETFI	X6M983|X6M983_RETFI Serine carboxypeptidase-like protein (Fragment) OS=Reticulomyxa filosa GN=RFI_26949 PE=4 SV=1			1178	1	49238.1	11265.1	20565.6	29959.4	31515.7	67549	68789.7	85903.9	69819.1	50304.2	76438.1	109761	118366	73599.6	96402.1	27023	43008	74837.6	78834.4	96122.6	1.74008	1.83302	2.23499	0.799156	0.874219	1.16027	0.0924492	0.351	0.265517	0.0705038	0	0	0	1.59154	2.76941	2.91731	3.55707	0.67042	1.46958	1.54464	1.83069	0.0165313	0.887565	0.120928
X6P0Y0|X6P0Y0_RETFI	X6P0X4|X6P0X4_RETFI Coronin OS=Reticulomyxa filosa GN=RFI_05926 PE=3 SV=1			903	1	469285	285835	330022	191825	247913	134056	220552	177028	249640	247171	225475	412236	306284	471954	309033	361714	191265	215740	294960	362424	1.12797	1.54216	1.89488	0.173723	0.62495	0.922106	0.09268	0.978972	0.411114	0.100763	0	0	0	0.528773	0.596438	0.815452	1.00196	-0.919278	-0.745556	-0.294328	0.00282785	0.0790567	0.151788	0.256278
X6NQK2|X6NQK2_RETFI	X6NPT9|X6NPT9_RETFI Uncharacterized protein OS=Reticulomyxa filosa GN=RFI_09209 PE=4 SV=1			77	1	186354	80913.1	115330	167782	258468	180708	141098	123972	79883.5	126526	120115	215205	84935	144295	104898	127532	202319	114984	153949	111376	0.568332	0.760921	0.550496	-0.815195	-0.394182	-0.861195	0.0937544	0.128626	0.531743	0.111111	0	0	0	1.58642	0.90161	1.20714	0.873316	0.665771	-0.149425	0.271588	-0.195425	0.153527	0.312971	0.996508
B7G2F8|B7G2F8_PHATC	B7G2F8|B7G2F8_PHATC Predicted protein OS=Phaeodactylum tricornutum (strain CCAP 1055/1) GN=PHATRDRAFT_47099 PE=4 SV=1			674	1	40904.1	30832.5	51730	32015	23043.2	31659.1	32147.7	32895.9	22063.1	21598.9	20178.3	35762.8	18145.6	16677.1	14527.6	41155.5	28905.8	29035.6	25846.7	16450.1	1.00449	0.894169	0.569094	0.00646346	-0.16138	-0.813262	0.094484	0.999992	0.918363	0.120415	0	0	0	0.702354	0.705508	0.628024	0.399706	-0.509729	-0.503265	-0.671109	-1.32299	0.0214613	0.281546	0.290112
X6M0C9|X6M0C9_RETFI	X6M035|X6M035_RETFI Hsp70 (Fragment) OS=Reticulomyxa filosa GN=RFI_30148 PE=3 SV=1			829	1	366762	177672	346765	260850	424261	473940	475201	728228	673739	508063	785164	919028	1.08597e+06	520829	984402	297067	386351	625723	737418	863732	1.61957	1.90868	2.23562	0.695612	0.932572	1.16067	0.0955311	0.509313	0.226273	0.0788137	0	0	0	1.30055	2.10634	2.48233	2.90754	0.379125	1.07474	1.3117	1.5398	0.0201795	0.97459	0.273216
GAKA01000325.1_5	GAKA01000267.1_6 TSA: Nitzschia sp. ChengR-2013 comp1146_c0_seq1 transcribed RNA sequence	B7G4R3|B7G4R3_PHATC Cytosolic class II aldolase OS=Phaeodactylum tricornutum (strain CCAP 1055/1) GN=Fba3 PE=4 SV=1		723	1	258446	1.07927e+06	414151	421600	96422.4	188304	378167	366237	422821	399229	279305	356832	492200	379133	586607	583957	235442	389075	345122	485980	1.65253	1.46585	2.06412	0.724677	0.551734	1.04553	0.0963852	0.337721	0.594173	0.0720829	0	0	0	0.403184	0.666273	0.591005	0.832218	-1.31049	-0.585814	-0.758757	-0.264966	0.391303	0.342355	0.800809
Q2TSX0|Q2TSX0_PHATR	Q26236|Q26236_RETFI Beta-tubulin OS=Reticulomyxa filosa GN=tubb2 PE=2 SV=1	EV435392_3 35069_475 Quinqueloculina sp. cDNA library Quinqueloculina sp. cDNA clone 35069_475, mRNA sequence		225	6	82357.9	106919	102402	92951.9	87003.1	86554.9	91484.2	128072	38253.5	124941	56531.3	85791.7	37842.1	28174.9	27388.8	97226.1	88836.7	85936.5	89088.1	31135.3	0.967354	1.00283	0.350478	-0.0478835	0.00407708	-1.5126	0.0967499	0.999253	1	0.139429	0	0	0	0.913712	0.883883	0.916298	0.320236	-0.130189	-0.178072	-0.126112	-1.64279	0.0652144	0.994185	0.982361
X6LL47|X6LL47_RETFI	X6LJ77|X6LJ77_RETFI Uncharacterized protein (Fragment) OS=Reticulomyxa filosa GN=RFI_36054 PE=3 SV=1			1089	1	28423.3	55972.5	54678.9	43416.6	60438.3	34046.3	45347.9	57899.4	77524.2	65076.3	28055.1	110804	139722	136774	70404.7	46358.2	45967.1	60257.2	67978.3	115634	1.31088	1.47885	2.51557	0.390532	0.564473	1.33089	0.0976915	0.936616	0.811907	0.0873948	0	0	0	0.991563	1.29982	1.46637	2.49435	-0.0122241	0.378308	0.552249	1.31866	0.0656117	1	0.970806
B7G256|B7G256_PHATC	B7G256|B7G256_PHATC Predicted protein OS=Phaeodactylum tricornutum (strain CCAP 1055/1) GN=PHATRDRAFT_47011 PE=4 SV=1			41	1	296571	280075	524358	295607	229275	395890	378602	611602	378985	429644	714278	980833	587019	717564	442468	367001	306924	456397	708252	582350	1.487	2.30758	1.89738	0.572408	1.20638	0.924007	0.0980981	0.723172	0.0836677	0.282509	0	0	0	0.836302	1.24358	1.92983	1.58678	-0.257905	0.314503	0.948477	0.666102	0.0809309	0.990855	0.961229
GAPN01000678.1_6	GAPN01000644.1_4 TSA: Cylindrotheca closterium mira_c645 transcribed RNA sequence	GAKA01002588.1_5 TSA: Nitzschia sp. ChengR-2013 comp662_c0_seq1 transcribed RNA sequence		624	4	466513	2.19071e+06	1.22333e+06	3.17156e+06	1.02429e+06	1.18036e+06	1.27109e+06	803689	432802	845197	649359	358483	251130	384466	292004	1.29352e+06	1.79207e+06	835861	617680	309200	0.466422	0.344674	0.172538	-1.10029	-1.5367	-2.53501	0.0993388	0.335527	0.196576	0.0873596	0	0	0	1.38543	0.646193	0.47752	0.239038	0.470329	-0.629962	-1.06637	-2.06469	0.154926	0.898865	0.923076
B7FPE8|B7FPE8_PHATC-B7G2S9|B7G2S9_PHATC(70.27%)	B7FPE8|B7FPE8_PHATC Nucleoside diphosphate kinase OS=Phaeodactylum tricornutum (strain CCAP 1055/1) GN=NDK1 PE=3 SV=1	B7G2S9|B7G2S9_PHATC Nucleoside diphosphate kinase OS=Phaeodactylum tricornutum (strain CCAP 1055/1) GN=NDK2 PE=3 SV=1		1102	9	348373	409865	304062	269934	252223	228556	213346	230185	256796	203454	286064	288712	186768	168929	215875	354100	250238	233442	259410	190524	0.932883	1.03666	0.761372	-0.100233	0.0519365	-0.393327	0.0997021	0.90717	0.982423	0.161844	0	0	0	0.706687	0.659256	0.73259	0.538051	-0.500858	-0.60109	-0.448921	-0.894185	0.00343208	0.0367611	0.0154028
B7FRI8|B7FRI8_PHATC	B7FRI8|B7FRI8_PHATC Predicted protein OS=Phaeodactylum tricornutum (strain CCAP 1055/1) GN=PHATRDRAFT_42506 PE=4 SV=1			524	2	7.91636e+06	8.72493e+06	5.67525e+06	4.60545e+06	3.39561e+06	6.6011e+06	4.78545e+06	3.50724e+06	3.14814e+06	3.44811e+06	3.12678e+06	3.11144e+06	2.23097e+06	1.96881e+06	3.43561e+06	7.43884e+06	4.86739e+06	3.81361e+06	3.22878e+06	2.54513e+06	0.783502	0.663349	0.522894	-0.351992	-0.592161	-0.93541	0.101901	0.593748	0.262465	0.0832637	0	0	0	0.654321	0.512662	0.434043	0.342141	-0.61193	-0.963921	-1.20409	-1.54734	0.00305279	0.112898	0.0196998
B5Y4G9|B5Y4G9_PHATC	B5Y4G9|B5Y4G9_PHATC Predicted protein OS=Phaeodactylum tricornutum (strain CCAP 1055/1) GN=PHATR_25577 PE=4 SV=1			1139	1	26077.5	26490.1	37593.6	19482.6	5924.91	13892.8	39122.4	38997.5	11077.2	26855.2	43936.3	82174.4	28583.7	12305.7	10285	30053.7	13100.1	29732.4	50988.6	17058.1	2.26963	3.89224	1.30214	1.18246	1.9606	0.380882	0.102629	0.659889	0.106327	0.991854	0	0	0	0.435889	0.989306	1.69658	0.567587	-1.19797	-0.0155108	0.762631	-0.817086	0.0983386	0.690851	1
GAKA01004611.1_1-B8CEG2|B8CEG2_THAPS(81.18%)-B7G9P5|B7G9P5_PHATC(82.59%)	GAKA01004476.1_3 TSA: Nitzschia sp. ChengR-2013 comp2728_c0_seq1 transcribed RNA sequence	B5Y493|B5Y493_PHATC UDP-sulfoquinovose synthase, plastid OS=Phaeodactylum tricornutum (strain CCAP 1055/1) GN=SQD1 PE=4 SV=1	B7G9P5|B7G9P5_PHATC Citrate synthase OS=Phaeodactylum tricornutum (strain CCAP 1055/1) GN=PHATRDRAFT_30145 PE=3 SV=1	296	8	198961	169339	167376	109806	118654	195703	122237	97855.2	87139.3	97599.7	105832	89675	143815	212023	138580	178559	141388	102410	97702.1	164806	0.724322	0.691022	1.16563	-0.465297	-0.533197	0.221107	0.102771	0.503006	0.414618	0.817772	0	0	0	0.791829	0.573539	0.547171	0.922978	-0.33674	-0.802037	-0.869937	-0.115632	0.0284047	0.585267	0.0703666
B7G0R2|B7G0R2_PHATC	B7G0R2|B7G0R2_PHATC Small ubiquitin-like modifier OS=Phaeodactylum tricornutum (strain CCAP 1055/1) GN=SUMO PE=4 SV=1			1181	1	41973.6	52225.4	42312.6	52711.4	71028.8	58544.9	57291.1	50175	55944.9	50447.1	22217.5	48738.7	125528	276443	69300.6	45503.9	60761.7	54470.3	40467.7	157090	0.896458	0.666007	2.58535	-0.157692	-0.58639	1.37036	0.102951	0.998897	0.96633	0.211186	0	0	0	1.33531	1.19705	0.889325	3.45224	0.417172	0.259481	-0.169218	1.78753	0.0745274	0.994641	0.99932
B7FU77|B7FU77_PHATC	B7FU77|B7FU77_PHATC Predicted protein OS=Phaeodactylum tricornutum (strain CCAP 1055/1) GN=PHATRDRAFT_44467 PE=4 SV=1			21	1	508552	407165	674774	963653	868757	452586	748122	694271	668145	802935	831457	779542	1.06744e+06	1.16708e+06	901206	530164	761665	703513	804645	1.04524e+06	0.923651	1.05643	1.37231	-0.11458	0.0791944	0.456609	0.103656	0.964911	0.98513	0.18643	0	0	0	1.43666	1.32697	1.51773	1.97155	0.52272	0.408139	0.601914	0.979329	0.0224952	0.38061	0.632535
B7FR60|B7FR60_PHATC	B7FR60|B7FR60_PHATC Protein fucoxanthin chlorophyll a/c protein OS=Phaeodactylum tricornutum (strain CCAP 1055/1) GN=Lhcx2 PE=4 SV=1			986	2	293270	770543	450612	516371	397704	402980	266475	454766	494996	222960	230168	231742	279060	283397	503672	504808	439018	405412	228290	355376	0.923451	0.520001	0.809479	-0.114892	-0.943415	-0.304934	0.104524	0.970797	0.0981534	0.709734	0	0	0	0.869674	0.803101	0.452231	0.703983	-0.201454	-0.316346	-1.14487	-0.506388	0.225746	0.974433	0.896865
GAPN01007634.1_4	GAPN01007320.1_2 TSA: Cylindrotheca closterium mira_rep_c7363 transcribed RNA sequence	A0T0W4|PSAC_THAPS Photosystem I iron-sulfur center OS=Thalassiosira pseudonana GN=psaC PE=3 SV=1		978	2	56939.1	28912.1	69656.1	65253.7	85783.6	98906.5	112378	120192	49501.6	144736	92328.6	139424	75531.1	47263.4	67406.4	51835.8	83314.6	94023.6	125496	63400.3	1.12854	1.50629	0.760975	0.174453	0.591002	-0.39408	0.105035	0.958509	0.284817	0.7972	0	0	0	1.60728	1.81388	2.42103	1.2231	0.684622	0.859075	1.27562	0.290542	0.0405256	0.580075	0.322795
X6NFE7|X6NFE7_RETFI	X6NEU2|X6NEU2_RETFI Phosphomannomutase OS=Reticulomyxa filosa GN=RFI_12657 PE=3 SV=1			770	4	290889	294977	216869	504861	408098	495040	612896	204314	463212	495791	711971	201726	831905	898920	664081	267578	469333	426807	469830	798302	0.909391	1.00106	1.70093	-0.137027	0.00152638	0.766323	0.105419	0.990505	1	0.183983	0	0	0	1.754	1.59507	1.75586	2.98343	0.81065	0.673623	0.812176	1.57697	0.0264494	0.558773	0.740963
X6M4C3|X6M4C3_RETFI	X6M3Y0|X6M3Y0_RETFI Heat shock protein 70 (Fragment) OS=Reticulomyxa filosa GN=RFI_29068 PE=3 SV=1			456	1	446304	538879	402458	251446	233995	443292	221620	377370	292919	299872	348570	238565	187601	148301	117398	462547	309577	297303	295669	151100	0.96035	0.955073	0.488086	-0.0583674	-0.0663169	-1.03479	0.105635	0.997164	0.995897	0.131809	0	0	0	0.669289	0.642752	0.63922	0.32667	-0.579299	-0.637666	-0.645616	-1.61409	0.00821054	0.17305	0.129146
B7GCD8|B7GCD8_PHATC	B7GCA0|B7GCA0_PHATC Predicted protein (Fragment) OS=Phaeodactylum tricornutum (strain CCAP 1055/1) GN=PHATRDRAFT_16391 PE=3 SV=1			107	11	350587	243183	449582	353809	292984	177879	284215	359861	177778	387918	166365	338123	112667	132426	102489	347784	274891	273951	297469	115861	0.996583	1.08213	0.421479	-0.00493792	0.113879	-1.24647	0.108429	0.999999	0.98795	0.190704	0	0	0	0.790406	0.787706	0.855326	0.33314	-0.339334	-0.344272	-0.225454	-1.5858	0.0859664	0.85448	0.848913
EV435476_3	EV435428_6 35110_516 Quinqueloculina sp. cDNA library Quinqueloculina sp. cDNA clone 35110_516, mRNA sequence	X6LFV3|X6LFV3_RETFI Ubiquitin / ribosomal protein CEP52 fusion protein OS=Reticulomyxa filosa GN=RFI_37020 PE=4 SV=1		1003	3	72143.8	48707.1	67617.2	191678	146202	110397	305382	334041	106314	215317	135694	208994	89698.6	91905.2	87648.3	62822.7	149425	248579	186668	89750.7	1.66356	1.24924	0.600638	0.734278	0.321051	-0.735431	0.108548	0.355882	0.908505	0.721324	0	0	0	2.37853	3.95683	2.97135	1.42863	1.25007	1.98435	1.57112	0.514637	0.0269225	0.46805	0.0275591
B5Y4V1|B5Y4V1_PHATC	B5Y4V1|B5Y4V1_PHATC Predicted protein OS=Phaeodactylum tricornutum (strain CCAP 1055/1) GN=PHATR_43944 PE=4 SV=1			373	5	213698	181922	267234	155696	161823	105721	172689	160567	136222	147925	258620	161072	109956	117911	88684.4	220951	141080	156492	189205	105517	1.10925	1.34112	0.747924	0.149579	0.42344	-0.419036	0.108671	0.950706	0.411563	0.637663	0	0	0	0.638512	0.708267	0.856323	0.477559	-0.647214	-0.497634	-0.223774	-1.06625	0.0300031	0.142056	0.28941
X6NMU1|X6NMU1_RETFI	X6NMP8|X6NMP8_RETFI Uncharacterized protein OS=Reticulomyxa filosa GN=RFI_09926 PE=4 SV=1			1042	2	50393.5	39175.9	48124.3	49258	75884.3	64391	61807.6	73009.4	46349	77800.2	73102.6	132776	132792	220154	79381.8	45897.9	63177.8	60388.6	94559.5	144109	0.955853	1.49672	2.28101	-0.0651394	0.581806	1.18968	0.109149	0.999763	0.778611	0.142644	0	0	0	1.37648	1.31572	2.06021	3.13978	0.460989	0.395849	1.04279	1.65066	0.0485284	0.974342	0.986493
X6NV05|X6NV05_RETFI-X6P619|X6P619_RETFI(91.75%)	X6NUN8|X6NUN8_RETFI Na+/K+-ATPase alpha 2 subunit proprotein (Fragment) OS=Reticulomyxa filosa GN=RFI_08158 PE=3 SV=1			1023	2	145409	145010	230821	303645	273793	345308	366277	554913	489300	332836	569211	526310	381683	311708	410947	173747	307582	470163	476119	368113	1.52858	1.54794	1.19679	0.61219	0.630351	0.259175	0.109491	0.167251	0.148615	0.819166	0	0	0	1.77029	2.70603	2.74031	2.11867	0.823987	1.43618	1.45434	1.08316	0.00453601	0.303002	0.00694542
X6NMP2|X6NMP2_RETFI	X6NME0|X6NME0_RETFI Uncharacterized protein OS=Reticulomyxa filosa GN=RFI_09946 PE=4 SV=1			576	4	278845	258286	249226	152125	178036	157688	213666	163910	172262	195079	242472	176866	152355	102257	168545	262119	162616	183279	204806	141052	1.12707	1.25944	0.867395	0.172576	0.332786	-0.205239	0.110449	0.810538	0.332972	0.791157	0	0	0	0.62039	0.699222	0.781346	0.538123	-0.688753	-0.516177	-0.355967	-0.893991	0.00210125	0.00651318	0.0279211
B7GCA0|B7GCA0_PHATC	B7GC94|B7GC94_PHATC Glyceraldehyde-3-phosphate dehydrogenase OS=Phaeodactylum tricornutum (strain CCAP 1055/1) GN=GAPDH_3 PE=3 SV=1			279	1	38663.3	29726.7	65031.1	65278.6	68216.3	21916.1	56978.3	71995.8	71661.2	77549.1	68569.1	107271	57963.2	33169.1	45197.1	44473.7	51803.7	66878.4	84463.2	45443.2	1.291	1.63045	0.877219	0.368486	0.705268	-0.188992	0.110934	0.742967	0.199924	0.971542	0	0	0	1.16482	1.50378	1.89917	1.0218	0.220102	0.588589	0.925371	0.0311107	0.0976707	0.986068	0.577785
GAKA01013874.1_2	GAKA01013023.1_2 TSA: Nitzschia sp. ChengR-2013 comp5691_c0_seq1 transcribed RNA sequence			1068	1	211449	339102	185296	224263	97810.5	338039	270030	132305	170998	200489	350290	292153	323544	357518	454457	245282	220037	191111	280977	378507	0.86854	1.27695	1.72019	-0.203336	0.352706	0.782571	0.111288	0.975136	0.822661	0.189957	0	0	0	0.897077	0.779147	1.14553	1.54315	-0.156696	-0.360033	0.19601	0.625875	0.148472	0.995732	0.932009
GAUB01005075.1_1	GAUB01002372.1_1 TSA: Leptocylindrus danicus lepto79725_c0_seq1 transcribed RNA sequence			396	1	129862	123664	74701.2	174876	166534	215764	160139	151331	130960	165138	215360	254614	187614	100953	133467	109409	185725	147476	211704	140678	0.794059	1.13988	0.757454	-0.332682	0.188882	-0.40077	0.111438	0.562411	0.798339	0.437239	0	0	0	1.69752	1.34793	1.93497	1.2858	0.763432	0.43075	0.952314	0.362662	0.030314	0.114123	0.655981
B7FNY6|B7FNY6_PHATC	B7FNY6|B7FNY6_PHATC Early light induced protein OS=Phaeodactylum tricornutum (strain CCAP 1055/1) GN=LHL1 PE=4 SV=1			911	5	1.11528e+06	1.66915e+06	1.13039e+06	1.13975e+06	791965	1.1971e+06	1.1998e+06	1.30064e+06	1.43964e+06	1.05646e+06	883405	1.23077e+06	867208	444190	1.07215e+06	1.30494e+06	1.04294e+06	1.31336e+06	1.05688e+06	794515	1.25928	1.01336	0.761803	0.332604	0.0191507	-0.39251	0.1116	0.480595	0.99982	0.545338	0	0	0	0.799224	1.00645	0.809904	0.608851	-0.323329	0.00927558	-0.304178	-0.715839	0.122941	0.685343	0.999999
GAUA01004774.1_1	GAUA01004681.1_1 TSA: Hemiaulus sinensis hemi97025_c0_seq1 transcribed RNA sequence			115	1	426245	194695	251974	756812	686936	393678	758105	457379	250360	627328	241146	381076	151028	125971	259596	290972	612475	488615	416517	178865	0.79777	0.680054	0.292036	-0.325955	-0.556278	-1.77578	0.112818	0.854793	0.611129	0.0902789	0	0	0	2.10493	1.67925	1.43147	0.614716	1.07377	0.747819	0.517495	-0.702008	0.0946745	0.254351	0.667854
K0TM75|K0TM75_THAOC	K0TM40|K0TM40_THAOC Phosphomannomutase OS=Thalassiosira oceanica GN=THAOC_06092 PE=3 SV=1			497	2	4.93788e+06	8.1742e+06	4.79716e+06	3.7946e+06	4.22345e+06	3.90179e+06	4.21046e+06	3.47552e+06	4.14526e+06	4.20658e+06	2.63434e+06	2.58511e+06	2.33759e+06	2.4522e+06	3.57392e+06	5.96975e+06	3.97328e+06	3.94375e+06	3.14201e+06	2.7879e+06	0.992567	0.790784	0.701662	-0.0107635	-0.338644	-0.511151	0.112977	0.999922	0.408503	0.166424	0	0	0	0.66557	0.660622	0.526322	0.467005	-0.587339	-0.598102	-0.925983	-1.09849	0.0261279	0.191818	0.182268
X6NVR2|X6NVR2_RETFI	X6NVP4|X6NVP4_RETFI Dynamin-like protein 2b (ADL2b) (Fragment) OS=Reticulomyxa filosa GN=RFI_06755 PE=3 SV=1			940	4	384767	393825	342169	329393	341488	435072	267755	226884	271620	258738	302371	386843	338068	359748	285805	373587	368651	255420	315984	327874	0.692849	0.857136	0.889387	-0.529387	-0.222404	-0.169117	0.11399	0.0852933	0.580244	0.744762	0	0	0	0.986788	0.683695	0.845812	0.877637	-0.0191873	-0.548575	-0.241591	-0.188304	0.057456	0.999917	0.0601214
GAPN01007693.1_1	GAPN01007634.1_4 TSA: Cylindrotheca closterium mira_rep_c7683 transcribed RNA sequence			935	3	1.71312e+06	3.27066e+06	1.81917e+06	2.61358e+06	2.39444e+06	2.7416e+06	2.86331e+06	2.73826e+06	2.93201e+06	3.00506e+06	2.27348e+06	2.18876e+06	3.42038e+06	2.88083e+06	5.10607e+06	2.26765e+06	2.58321e+06	2.84453e+06	2.4891e+06	3.80243e+06	1.10116	0.96357	1.47198	0.139025	-0.0535393	0.557757	0.114164	0.954946	0.997646	0.161145	0	0	0	1.13916	1.2544	1.09766	1.67682	0.187967	0.326992	0.134428	0.745724	0.131147	0.977482	0.835594
X6MF88|X6MF88_RETFI-EV435651_1(92.75%)	X6MDH3|X6MDH3_RETFI Viral A-type inclusion protein (Fragment) OS=Reticulomyxa filosa GN=RFI_25909 PE=4 SV=1			364	17	1.78286e+06	225724	2.09574e+06	989801	2.03488e+06	2.37136e+06	2.58614e+06	2.73227e+06	2.15324e+06	1.30476e+06	8.05835e+06	4.87553e+06	1.20957e+06	211420	1.01565e+06	1.36811e+06	1.79868e+06	2.49055e+06	4.74621e+06	812215	1.38465	2.63872	0.451561	0.469524	1.39984	-1.14701	0.114302	0.960722	0.244784	0.898529	0	0	0	1.31472	1.82043	3.46918	0.593677	0.394758	0.864282	1.79459	-0.75225	0.0978554	0.997226	0.91103
GAUA01002677.1_1	GAUA01001988.1_1 TSA: Hemiaulus sinensis hemi84415_c0_seq1 transcribed RNA sequence			992	1	40000.6	65395.7	57416	50761.5	63146.7	70432.4	71418.3	74919	79761.3	77182.1	46858.8	64697.5	81952.8	87540.9	159658	54270.8	61446.8	75366.2	62912.8	109717	1.22653	1.02386	1.78557	0.294579	0.0340139	0.836381	0.114836	0.885471	0.999828	0.133399	0	0	0	1.13223	1.38871	1.15924	2.02167	0.179164	0.473743	0.213178	1.01554	0.0702932	0.993629	0.762104
B7FNZ4|B7FNZ4_PHATC	B7FNZ4|B7FNZ4_PHATC Predicted protein OS=Phaeodactylum tricornutum (strain CCAP 1055/1) GN=PHATRDRAFT_42625 PE=4 SV=1			193	1	47514.8	236187	61798.7	55711.1	26003.6	31241.7	80765.7	57876.6	29777.2	128853	27815.6	124651	125059	85213.3	109090	115167	37652.1	56139.9	93773.4	106454	1.49101	2.49052	2.82731	0.576293	1.31645	1.49943	0.116432	0.905629	0.253039	0.135893	0	0	0	0.326936	0.487466	0.81424	0.924347	-1.61292	-1.03663	-0.296474	-0.113493	0.418911	0.475479	0.700681
A0T0M5|A0T0M5_PHATC-A0T0U6|A0T0U6_THAPS(88.50%)	A0T0M5|A0T0M5_PHATC Rubisco expression protein OS=Phaeodactylum tricornutum (strain CCAP 1055/1) GN=cbbX PE=4 SV=1	A0T0U6|A0T0U6_THAPS Rubisco expression protein OS=Thalassiosira pseudonana GN=cbbX PE=4 SV=1		754	12	228025	208679	277425	274788	204021	146191	186585	214560	169031	196678	134659	178894	133215	64906.2	142700	238043	208333	190059	170077	113607	0.912282	0.81637	0.545315	-0.132448	-0.292704	-0.874839	0.116596	0.952656	0.709225	0.104503	0	0	0	0.875192	0.798422	0.714481	0.477255	-0.192328	-0.324776	-0.485032	-1.06717	0.0416622	0.901663	0.638549
B7FTR6|B7FTR6_PHATC	B7FTR6|B7FTR6_PHATC Predicted protein (Fragment) OS=Phaeodactylum tricornutum (strain CCAP 1055/1) GN=PHATRDRAFT_11014 PE=4 SV=1			217	1	73888.2	61336.9	49233.7	46713.6	32439.8	40840.2	34271.5	25941.1	16770.9	49850	24819.4	45820.4	45109.9	59805	40970.1	61486.3	39997.9	25661.2	40163.3	48628.3	0.641564	1.00414	1.21577	-0.640336	0.00595337	0.281872	0.117887	0.364671	0.999997	0.727855	0	0	0	0.650518	0.417349	0.653208	0.790881	-0.62034	-1.26068	-0.614386	-0.338467	0.0223951	0.168935	0.0132802
GAPN01002954.1_4-B8BW74|B8BW74_THAPS(71.62%)	GAPN01001135.1_2 TSA: Cylindrotheca closterium mira_c1137 transcribed RNA sequence			508	3	246034	556863	307923	493110	252343	431943	307935	325251	223789	359220	385270	279827	219569	135908	281296	370274	392465	285658	341439	212258	0.727856	0.869984	0.540832	-0.458274	-0.200939	-0.886749	0.119451	0.432991	0.86945	0.103173	0	0	0	1.05993	0.771479	0.922126	0.573246	0.083974	-0.3743	-0.116965	-0.802775	0.285256	0.998784	0.850939
B7FW24|B7FW24_PHATC	B7FW24|B7FW24_PHATC Predicted protein OS=Phaeodactylum tricornutum (strain CCAP 1055/1) GN=PHATRDRAFT_44902 PE=3 SV=1			544	1	11574.1	19655.1	2323.28	24929.5	36117.6	15180.6	94850.9	53054.3	16251.3	35830.3	40523.4	78437.9	14630	1883.22	7154.17	11184.2	25409.2	54718.8	51597.2	7889.13	2.1535	2.03065	0.310483	1.10668	1.02194	-1.68742	0.119491	0.471914	0.557703	0.802345	0	0	0	2.2719	4.89253	4.61342	0.705384	1.1839	2.29058	2.20584	-0.503519	0.0647404	0.921943	0.172309
B8C6U8|B8C6U8_THAPS	B8C6T5|B8C6T5_THAPS Uncharacterized protein OS=Thalassiosira pseudonana GN=THAPSDRAFT_7539 PE=4 SV=1			110	1	6.48792e+06	1.32735e+07	7.0835e+06	2.85822e+06	1.97938e+06	2.57991e+06	2.68886e+06	3.24259e+06	2.01711e+06	4.07966e+06	2.73644e+06	4.2044e+06	3.05974e+06	1.93866e+06	2.20551e+06	8.94832e+06	2.4725e+06	2.64952e+06	3.6735e+06	2.4013e+06	1.0716	1.48574	0.971205	0.0997602	0.571184	-0.0421523	0.119703	0.984919	0.168221	0.998968	0	0	0	0.276309	0.296091	0.410524	0.268353	-1.85565	-1.75589	-1.28446	-1.8978	0.00469419	0.00815549	0.00978936
B7FNZ1|B7FNZ1_PHATC	B7FNZ1|B7FNZ1_PHATC Predicted protein OS=Phaeodactylum tricornutum (strain CCAP 1055/1) GN=PHATRDRAFT_17332 PE=4 SV=1			542	1	74468.7	100384	86580.3	61504	83901.8	172786	131272	349502	130876	79281.3	82647.6	99403.2	316972	281310	149249	87144.4	106064	203883	87110.7	249177	1.92227	0.821304	2.34931	0.942811	-0.284012	1.23224	0.120125	0.505957	0.991651	0.225046	0	0	0	1.2171	2.3396	0.999613	2.85936	0.283453	1.22626	-0.000558868	1.51569	0.0681135	0.997561	0.362568
X6MY49|X6MY49_RETFI-X6NYM7|X6NYM7_RETFI(72.60%)	X6MXK2|X6MXK2_RETFI Uncharacterized protein (Fragment) OS=Reticulomyxa filosa GN=RFI_18500 PE=3 SV=1			469	47	137165	117850	150114	193876	158850	257247	257704	293827	190012	225218	531806	487482	315831	325951	198081	135043	203324	247181	414835	279954	1.2157	2.04026	1.37689	0.281786	1.02876	0.46141	0.120679	0.943207	0.106608	0.77188	0	0	0	1.50563	1.83039	3.07188	2.07308	0.590365	0.872151	1.61912	1.05178	0.0285748	0.867255	0.542881
B7S3N7|B7S3N7_PHATC-GAUA01004900.1_1(82.73%)-B8BZT5|B8BZT5_THAPS(83.41%)	B7GES9|B7GES9_PHATC Predicted protein OS=Phaeodactylum tricornutum (strain CCAP 1055/1) GN=PHATRDRAFT_50642 PE=4 SV=1		B8BZT5|B8BZT5_THAPS Alpha enolase OS=Thalassiosira pseudonana GN=ENO1 PE=3 SV=1	417	11	579506	828571	630411	690853	596279	973356	683636	785499	602224	847248	714879	939721	990860	1.21371e+06	853035	679496	753496	690453	833950	1.0192e+06	0.916333	1.10677	1.35263	-0.126057	0.14636	0.43577	0.121987	0.955158	0.913741	0.220811	0	0	0	1.1089	1.01613	1.22731	1.49994	0.149135	0.0230782	0.295495	0.584905	0.0964494	0.970096	0.999982
X6P4B2|X6P4B2_RETFI	X6P463|X6P463_RETFI Uncharacterized protein (Fragment) OS=Reticulomyxa filosa GN=RFI_04213 PE=4 SV=1			896	11	159745	181874	157658	232326	161577	181976	196832	152469	193213	203569	259199	303145	240932	192109	224303	166426	191960	180838	255304	219115	0.942061	1.32999	1.14146	-0.0861072	0.411415	0.190883	0.122918	0.979456	0.2067	0.78674	0	0	0	1.15343	1.0866	1.53405	1.31659	0.205927	0.11982	0.617342	0.39681	0.0472763	0.863436	0.979953
B8BQ72|B8BQ72_THAPS-B7G365|B7G365_PHATC(82.59%)	B8BPW0|B8BPW0_THAPS Uncharacterized protein OS=Thalassiosira pseudonana GN=THAPSDRAFT_267952 PE=3 SV=1	B5Y3R0|B5Y3R0_PHATC Predicted protein OS=Phaeodactylum tricornutum (strain CCAP 1055/1) GN=hCdc48 PE=3 SV=1		672	6	157269	123861	130904	107345	90097.6	81476.8	85633.1	78549.2	64739	119035	91857.2	119218	104886	66798.6	91119.6	137345	92973.1	76307.1	110037	87601.5	0.820744	1.18353	0.942224	-0.284996	0.2431	-0.0858575	0.12351	0.55678	0.539147	0.970303	0	0	0	0.676933	0.555589	0.801172	0.637823	-0.562915	-0.847911	-0.319815	-0.648773	0.00604364	0.0370443	0.00511502
GAKA01003404.1_3	GAKA01003363.1_5 TSA: Nitzschia sp. ChengR-2013 comp2115_c0_seq1 transcribed RNA sequence			131	1	221092	71481.5	106499	188579	204777	99673.4	164270	104881	145645	111645	94927	89334.6	34393.5	38492.3	140386	133024	164343	138266	98635.7	71090.7	0.841323	0.600182	0.432575	-0.249269	-0.736529	-1.20898	0.123537	0.886357	0.333573	0.120957	0	0	0	1.23544	1.0394	0.741486	0.534419	0.305021	0.0557518	-0.431508	-0.903957	0.295399	0.945716	0.999942
GAKA01014012.1_2-GAUA01002261.1_1(88.76%)-B7FVL6|B7FVL6_PHATC(89.42%)	GAKA01013929.1_6 TSA: Nitzschia sp. ChengR-2013 comp6194_c0_seq1 transcribed RNA sequence		B7FVL6|B7FVL6_PHATC Predicted protein OS=Phaeodactylum tricornutum (strain CCAP 1055/1) GN=Rab1b PE=3 SV=1	823	6	274559	274313	245089	205230	232886	336845	205256	225131	291563	207502	198757	216062	326151	293902	289785	264654	258320	240650	207441	303279	0.931596	0.803036	1.17404	-0.102223	-0.316463	0.231487	0.1236	0.95548	0.503174	0.595358	0	0	0	0.976068	0.909302	0.783818	1.14595	-0.0349458	-0.137169	-0.351408	0.196541	0.117824	0.999587	0.938339
B7G505|B7G505_PHATC	B7G505|B7G505_PHATC Predicted protein OS=Phaeodactylum tricornutum (strain CCAP 1055/1) GN=PHATRDRAFT_38124 PE=4 SV=1			721	1	342163	434165	433518	364244	263018	408277	387741	427849	257494	421813	324112	363268	281343	161893	243076	403282	345180	357695	369731	228771	1.03626	1.07113	0.662758	0.0513809	0.0991278	-0.593447	0.12474	0.995993	0.971756	0.252062	0	0	0	0.855926	0.886959	0.916805	0.567272	-0.224441	-0.173061	-0.125314	-0.817888	0.0756934	0.820982	0.913979
X6NCC1|X6NCC1_RETFI	X6NBW4|X6NBW4_RETFI Uncharacterized protein OS=Reticulomyxa filosa GN=RFI_13682 PE=4 SV=1			216	1	22284.6	26919.5	34593.2	29710.3	41619.3	17861.7	33956.3	60362.2	37646.5	39385.5	32465.5	49584.9	25305.6	20612.7	23941.8	27932.4	29730.4	43988.3	40478.7	23286.7	1.47957	1.36152	0.783262	0.565182	0.445222	-0.352433	0.126466	0.386237	0.600975	0.867872	0	0	0	1.06437	1.57481	1.44916	0.83368	0.0899979	0.65518	0.53522	-0.262435	0.110998	0.999283	0.314635
B7G975|B7G975_PHATC	B7G975|B7G975_PHATC Predicted protein OS=Phaeodactylum tricornutum (strain CCAP 1055/1) GN=PHATRDRAFT_49015 PE=4 SV=1			503	1	144818	185581	161937	220812	154541	274199	203447	328053	270350	234978	282728	151412	291842	359914	343753	164112	216517	267284	223039	331836	1.23447	1.03012	1.53261	0.30389	0.0428156	0.615991	0.126785	0.708398	0.998953	0.141724	0	0	0	1.31932	1.62866	1.35906	2.02201	0.399799	0.703688	0.442614	1.01579	0.0269471	0.734917	0.185728
B8BTI8|B8BTI8_THAPS	B8BTH7|B8BTH7_THAPS 26S proteasome ATPase regulatory subunit 6 OS=Thalassiosira pseudonana GN=RPT6 PE=3 SV=1	B7G9A4|B7G9A4_PHATC Predicted protein OS=Phaeodactylum tricornutum (strain CCAP 1055/1) GN=PHATRDRAFT_30067 PE=3 SV=1		856	1	136338	336183	171319	232955	95253.2	102905	233968	239489	151288	261433	179062	243235	269966	262158	235668	214613	143704	208248	227910	255931	1.44915	1.58597	1.78095	0.535202	0.665361	0.83265	0.127184	0.462792	0.263714	0.106431	0	0	0	0.669597	0.970343	1.06196	1.19252	-0.578636	-0.0434337	0.0867248	0.254013	0.38173	0.692415	0.999949
X6NVM9|X6NVM9_RETFI	X6NV69|X6NV69_RETFI Glutamate dehydrogenase OS=Reticulomyxa filosa GN=RFI_07418 PE=3 SV=1			617	5	187001	140291	239570	217434	195311	201195	234239	326750	201502	224563	383622	488438	251462	253011	183981	188954	204646	254163	365541	229485	1.24196	1.78621	1.12137	0.312623	0.8369	0.165264	0.127323	0.856966	0.12229	0.977471	0	0	0	1.08305	1.34511	1.93455	1.2145	0.115099	0.427722	0.951999	0.280364	0.0837409	0.998692	0.799503
B7G3S5|B7G3S5_PHATC	B7G3S5|B7G3S5_PHATC Predicted protein OS=Phaeodactylum tricornutum (strain CCAP 1055/1) GN=PHATRDRAFT_47263 PE=4 SV=1			504	1	124252	120320	122870	126140	99386.7	597928	289298	212536	384793	94436.1	16706.2	46056	23704.9	68526	37935.7	122481	274485	295542	52399.5	43388.9	1.07671	0.190901	0.158074	0.106636	-2.3891	-2.66133	0.127702	0.997978	0.326501	0.297549	0	0	0	2.24105	2.41297	0.427818	0.354251	1.16417	1.27081	-1.22493	-1.49716	0.112359	0.639976	0.530932
B8C8U9|B8C8U9_THAPS-B7G4Y3|B7G4Y3_PHATC(76.79%)	B8C8U6|B8C8U6_THAPS RS15A, ribosomal protein 15 40S small ribosomal subunit OS=Thalassiosira pseudonana GN=RS15A PE=3 SV=1			27	3	37702.1	37007.5	35669.4	51473.4	37014.1	47480.7	60806.8	51913.8	47790.9	60221.8	43736.4	55632.7	82997	107951	48481.4	36793	45322.7	53503.8	53197	79809.9	1.18051	1.17374	1.76092	0.239407	0.231109	0.816333	0.128462	0.924671	0.931939	0.118621	0	0	0	1.23183	1.45418	1.44584	2.16916	0.300803	0.540211	0.531912	1.11714	0.0439044	0.94808	0.639897
K0TPS3|K0TPS3_THAOC	K0TME8|K0TME8_THAOC Uncharacterized protein (Fragment) OS=Thalassiosira oceanica GN=THAOC_05807 PE=4 SV=1			399	1	117608	239440	114600	122885	59497.5	165694	170928	110205	88100.7	148384	102353	97439.9	63820.7	34117	49333.7	157216	116026	123078	116059	49090.5	1.06078	1.00029	0.423099	0.0851264	0.000411581	-1.24093	0.129011	0.995438	1	0.210874	0	0	0	0.738001	0.782858	0.738212	0.312248	-0.438305	-0.353178	-0.437893	-1.67924	0.149791	0.809511	0.890321
GAKA01017244.1_5	GAKA01017050.1_6 TSA: Nitzschia sp. ChengR-2013 comp7993_c0_seq1 transcribed RNA sequence			698	1	137386	223161	173119	149790	92976.6	195151	128975	244840	205970	124801	146978	146621	115353	78346.9	110971	177889	145972	193262	139467	101557	1.32396	0.955432	0.695727	0.404861	-0.0657748	-0.523407	0.129044	0.522937	0.997146	0.569854	0	0	0	0.820582	1.08642	0.78401	0.570901	-0.285281	0.11958	-0.351056	-0.808688	0.136294	0.872228	0.98971
GAPN01000279.1_6-A0T0B9|A0T0B9_PHATC(92.09%)-A0T0T5|A0T0T5_THAPS(93.53%)	GAPN01000279.1_4 TSA: Cylindrotheca closterium mira_c279 transcribed RNA sequence	A0T0Q6|RK1_THAPS 50S ribosomal protein L1, chloroplastic OS=Thalassiosira pseudonana GN=rpl1 PE=3 SV=1	A0T0T5|A0T0T5_THAPS Photosystem I ferredoxin-binding protein OS=Thalassiosira pseudonana GN=psaD PE=4 SV=1	26	35	466513	1.14772e+06	707819	675645	395528	884250	722659	1.18413e+06	932778	708715	852022	884434	609538	316960	666313	774018	651808	946524	815057	530937	1.45215	1.25046	0.81456	0.538192	0.322453	-0.295907	0.130356	0.331642	0.749638	0.875798	0	0	0	0.842109	1.22287	1.05302	0.685949	-0.247921	0.290271	0.0745323	-0.543827	0.312587	0.965432	0.891252
B7FQB5|B7FQB5_PHATC	B7FQB5|B7FQB5_PHATC Predicted protein OS=Phaeodactylum tricornutum (strain CCAP 1055/1) GN=PHATRDRAFT_43008 PE=4 SV=1			244	1	852695	545572	1.12752e+06	498951	690328	970967	806658	1.36101e+06	1.24484e+06	870390	1.33694e+06	1.51671e+06	743161	301982	1.01552e+06	841928	720082	1.1375e+06	1.24134e+06	686888	1.57969	1.72389	0.953902	0.659638	0.78567	-0.0680873	0.130725	0.404822	0.243012	0.999119	0	0	0	0.855277	1.35107	1.47441	0.815851	-0.225536	0.434102	0.560134	-0.293623	0.168687	0.986751	0.760252
X6NVP4|X6NVP4_RETFI	X6NVM9|X6NVM9_RETFI TCP-1/cpn60 chaperonin family OS=Reticulomyxa filosa GN=RFI_07193 PE=3 SV=1			168	1	379063	0	286433	22854.9	122860	90647.9	191912	296299	194608	54923.4	984573	457233	20253.9	860.349	5803.55	221832	78787.7	227607	498910	8972.6	2.88886	6.33233	0.113883	1.5305	2.66274	-3.13437	0.131016	0.865402	0.209356	0.982667	0	0	0	0.355168	1.02603	2.24904	0.0404477	-1.49343	0.0370745	1.16931	-4.6278	0.16738	0.935244	1
GAUA01001449.1_1	GAPN01012057.1_1 TSA: Cylindrotheca closterium mira_c12188 transcribed RNA sequence			289	1	104287	97250	78086.3	96601.6	103819	57920.6	79434	65681	53882.4	79746.1	25458.8	39970.5	52316	42240.1	47379.1	93207.9	86113.7	66332.5	48391.8	47311.8	0.77029	0.561953	0.549411	-0.376527	-0.83148	-0.864043	0.131459	0.634724	0.172642	0.15761	0	0	0	0.923888	0.711661	0.519181	0.507594	-0.11421	-0.490737	-0.94569	-0.978254	0.0405558	0.989233	0.449851
B8CEX9|B8CEX9_THAPS	B8CEV5|B8CEV5_THAPS Fucoxanthin chlorophyll a/c protein 5 OS=Thalassiosira pseudonana GN=Lhcf5 PE=4 SV=1			418	1	86809.1	152806	157747	263022	124861	115417	102332	61261.7	42188.6	128557	83324.9	27435.3	48942.5	25171.7	102832	132454	167767	68594.1	79772.3	58982.1	0.408866	0.475495	0.351572	-1.2903	-1.0725	-1.50811	0.131462	0.196098	0.273015	0.145987	0	0	0	1.2666	0.517871	0.602264	0.445303	0.340965	-0.949336	-0.731532	-1.16714	0.116999	0.914361	0.581341
B7FY39|B7FY39_PHATC	B7FY39|B7FY39_PHATC Predicted protein OS=Phaeodactylum tricornutum (strain CCAP 1055/1) GN=PHATRDRAFT_45564 PE=4 SV=1			550	1	959765	607991	1.09121e+06	1.48613e+06	1.62763e+06	1.79109e+06	1.38669e+06	912912	1.00523e+06	1.04615e+06	2.21207e+06	3.04015e+06	1.1286e+06	1.2208e+06	927328	886321	1.63495e+06	1.10161e+06	2.09946e+06	1.09224e+06	0.673789	1.28411	0.668059	-0.56963	0.36077	-0.581953	0.131477	0.62198	0.711153	0.609806	0	0	0	1.84465	1.2429	2.36873	1.23233	0.883345	0.313715	1.24411	0.301392	0.0645129	0.379873	0.980267
B7FPB9|B7FPB9_PHATC-B8C163|B8C163_THAPS(75.18%)-K0TJT2|K0TJT2_THAOC(76.83%)	B7FPB9|B7FPB9_PHATC Predicted protein OS=Phaeodactylum tricornutum (strain CCAP 1055/1) GN=PHATRDRAFT_42728 PE=4 SV=1	B8C163|B8C163_THAPS Uncharacterized protein OS=Thalassiosira pseudonana GN=THAPSDRAFT_270323 PE=4 SV=1	K0TJT2|K0TJT2_THAOC Uncharacterized protein OS=Thalassiosira oceanica GN=THAOC_04179 PE=4 SV=1	359	8	188947	301672	196463	252353	212192	148163	140770	147471	132795	164900	61079.6	123003	100406	104448	176952	229027	204236	140345	116328	127268	0.68717	0.569574	0.623144	-0.54126	-0.812045	-0.682363	0.132167	0.331695	0.13379	0.205028	0	0	0	0.891754	0.612787	0.50792	0.555691	-0.165282	-0.706542	-0.977327	-0.847645	0.0569044	0.965348	0.228642
GAKA01012695.1_5-B7FUS9|B7FUS9_PHATC(75.20%)	GAKA01012571.1_5 TSA: Nitzschia sp. ChengR-2013 comp5428_c0_seq1 transcribed RNA sequence			619	8	664161	1.07721e+06	760352	529563	332202	280366	429876	285780	383628	331969	300260	217661	183953	176879	276879	833908	380710	366428	283297	212571	0.962485	0.744127	0.558353	-0.0551634	-0.42638	-0.840751	0.13252	0.996727	0.536125	0.153095	0	0	0	0.456537	0.43941	0.339722	0.254909	-1.1312	-1.18636	-1.55758	-1.97195	0.000863197	0.00784229	0.00636043
GAKA01005535.1_3-B8CET1|B8CET1_THAPS(81.14%)-B7FVU7|B7FVU7_PHATC(89.16%)	GAKA01005445.1_1 TSA: Nitzschia sp. ChengR-2013 comp3252_c0_seq1 transcribed RNA sequence	B5Y4U4|B5Y4U4_PHATC Predicted protein OS=Phaeodactylum tricornutum (strain CCAP 1055/1) GN=PHATR_43939 PE=4 SV=1	B7FVU7|B7FVU7_PHATC Predicted protein OS=Phaeodactylum tricornutum (strain CCAP 1055/1) GN=PHATRDRAFT_11189 PE=3 SV=1	136	12	77869.5	97492	62005.7	57528	44111.6	39966.9	41567.7	35966.5	30471.4	45550.5	26913.8	37763.4	31252.3	23369.2	35703.1	79122.4	47202.2	36001.9	36742.6	30108.2	0.762716	0.778409	0.637856	-0.390782	-0.3614	-0.648697	0.132642	0.354536	0.406963	0.102526	0	0	0	0.596572	0.455015	0.464377	0.380527	-0.745232	-1.13601	-1.10663	-1.39393	0.00141027	0.0264396	0.00379232
X6NWW4|X6NWW4_RETFI	X6NW76|X6NW76_RETFI Uncharacterized protein OS=Reticulomyxa filosa GN=RFI_06560 PE=3 SV=1			897	1	38329.6	4904.37	137322	36247.4	69612.1	104861	39279.2	47897.1	39912.3	73701.3	34788.3	133994	213310	68007.4	153842	60185.3	70240.3	42362.9	80828	145053	0.603114	1.15074	2.0651	-0.729497	0.202556	1.04621	0.132983	0.887096	0.992342	0.289612	0	0	0	1.16707	0.703875	1.34299	2.41011	0.222888	-0.506609	0.425444	1.2691	0.232452	0.999205	0.992725
K0SDI3|K0SDI3_THAOC	K0SDC6|K0SDC6_THAOC Uncharacterized protein OS=Thalassiosira oceanica GN=THAOC_16412 PE=4 SV=1			811	3	1.04675e+06	673427	917891	651170	757868	706992	717612	574978	579087	509778	1.02737e+06	812830	499261	211383	568399	879358	705343	623892	783326	426347	0.884523	1.11056	0.604454	-0.177028	0.151288	-0.726296	0.133377	0.931179	0.938744	0.252753	0	0	0	0.802112	0.709487	0.890794	0.48484	-0.318125	-0.495153	-0.166836	-1.04442	0.0732303	0.732909	0.417341
B8BZU1|B8BZU1_THAPS	B8BZT4|B8BZT4_THAPS Acetyl-coenzyme A synthetase OS=Thalassiosira pseudonana GN=ACS2_2 PE=3 SV=1			706	1	108142	90555.1	120820	85162.4	66596.1	33208.7	143286	138019	39699.2	100861	44350.7	135159	19164	15789.7	40668.7	106506	61655.8	107002	93456.8	25207.5	1.73547	1.51578	0.408842	0.795324	0.600063	-1.29038	0.133888	0.538094	0.767013	0.689705	0	0	0	0.578897	1.00466	0.877482	0.236677	-0.788623	0.00670146	-0.188559	-2.07901	0.0847942	0.578726	1
X6M035|X6M035_RETFI	X6LZX9|X6LZX9_RETFI Glucose-6-phosphate isomerase OS=Reticulomyxa filosa GN=RFI_30528 PE=3 SV=1			683	3	268758	124841	153668	584871	723790	275934	344713	338307	235629	493095	396284	713436	594017	868000	559322	182422	528199	306216	534272	673779	0.579737	1.0115	1.27562	-0.78653	0.016493	0.351196	0.134498	0.415617	0.999965	0.716613	0	0	0	2.89547	1.67861	2.92876	3.69351	1.5338	0.747267	1.55029	1.88499	0.0180823	0.111874	0.853709
X6PEX3|X6PEX3_RETFI	X6PEU1|X6PEU1_RETFI Uncharacterized protein OS=Reticulomyxa filosa GN=RFI_00439 PE=3 SV=1			742	6	290821	234340	252413	322771	265609	229752	347709	325943	375882	283955	541045	440987	314720	300954	317350	259191	272711	349844	421996	311008	1.28284	1.54741	1.14043	0.359342	0.629856	0.189581	0.13597	0.562235	0.116029	0.906099	0	0	0	1.05216	1.34975	1.62812	1.19992	0.0733536	0.432696	0.70321	0.262935	0.0640732	0.998839	0.458024
B7FU18|B7FU18_PHATC	B7FU18|B7FU18_PHATC Predicted protein OS=Phaeodactylum tricornutum (strain CCAP 1055/1) GN=PHATRDRAFT_44423 PE=4 SV=1			958	1	111957	72368.1	41643	55746.3	27520.1	44350.6	41850.3	21241.6	29644.6	50738.7	25416.1	32413.3	86959.4	85029.3	34338	75322.6	42539	30912.2	36189.4	68775.6	0.726679	0.850734	1.61677	-0.46061	-0.233219	0.693111	0.136183	0.866069	0.973433	0.367004	0	0	0	0.564757	0.410397	0.480458	0.913079	-0.824299	-1.28491	-1.05752	-0.131188	0.1303	0.445813	0.198084
B8C246|B8C246_THAPS-GAKA01004432.1_4(73.27%)-B7FSI3|B7FSI3_PHATC(79.48%)	B8C239|B8C239_THAPS RL4e, ribosomal protein 4e 60S large ribosomal subunit OS=Thalassiosira pseudonana GN=RL4e PE=4 SV=1		B7FSI3|B7FSI3_PHATC Triosephosphate isomerase/glyceraldehyde-3-phosphate dehydrogenase OS=Phaeodactylum tricornutum (strain CCAP 1055/1) GN=TPI/GapC3 PE=3 SV=1	257	6	483011	789668	1.02081e+06	494725	366393	942029	1.02144e+06	674550	374456	1.20698e+06	889669	947685	599446	447914	506091	764496	601049	690149	1.01478e+06	517817	1.14824	1.68834	0.861522	0.199426	0.755608	-0.21504	0.136907	0.966853	0.228452	0.972627	0	0	0	0.786203	0.90275	1.32738	0.677331	-0.347027	-0.147601	0.408581	-0.562067	0.207468	0.920788	0.995349
F8WL61|F8WL61_PHATR	EV435759_1 37457_992 Quinqueloculina sp. cDNA library Quinqueloculina sp. cDNA clone 37457_992, mRNA sequence			1077	1	9102.35	26466.3	3399.02	110975	48310.4	6852.19	34084.5	24814.5	2577.72	39973.5	15954.4	25357.9	41066.4	112911	119161	12989.2	55379.2	20492.2	27095.3	91045.9	0.370035	0.489268	1.64405	-1.43427	-1.0313	0.71725	0.137264	0.641538	0.766574	0.626456	0	0	0	4.26347	1.57763	2.08598	7.00933	2.09203	0.657761	1.06072	2.80928	0.0739407	0.522114	0.998289
X6M682|X6M682_RETFI	X6M637|X6M637_RETFI Uncharacterized protein OS=Reticulomyxa filosa GN=RFI_27925 PE=3 SV=1			1041	1	120120	66886	122569	159056	143497	120587	103498	146711	122940	134085	148003	194850	174644	233833	154068	103191	141047	124383	158979	187515	0.881856	1.12714	1.32945	-0.181385	0.172664	0.410835	0.138123	0.900703	0.880406	0.298243	0	0	0	1.36685	1.20536	1.54062	1.81716	0.45085	0.269465	0.623514	0.861685	0.0518314	0.564916	0.905303
GAKA01002018.1_5	GAKA01001965.1_2 TSA: Nitzschia sp. ChengR-2013 comp276_c0_seq2 transcribed RNA sequence	KM009463.1_1 Gyrosigma acuminatum isolate FD317 PSII protein D1 (psbA) gene, partial cds		713	1	132977	240223	197464	190756	142618	168462	143665	157330	143410	114242	107374	149399	131283	152312	173835	190221	167279	148135	123672	152477	0.885557	0.739316	0.911512	-0.175343	-0.435738	-0.133666	0.13813	0.660111	0.106491	0.802847	0	0	0	0.879391	0.77875	0.650147	0.801576	-0.185424	-0.360767	-0.621161	-0.319089	0.169663	0.877103	0.467458
B7GBG7|B7GBG7_PHATC	B7GBG7|B7GBG7_PHATC Methionine synthase OS=Phaeodactylum tricornutum (strain CCAP 1055/1) GN=METH PE=4 SV=1			58	2	32193.1	10196.2	34076.9	57220.9	63481.5	96050.9	111417	107130	58949.8	67247.6	114914	104196	52780.3	64944.3	35271.3	25488.7	72251.1	92499	95452.4	50998.6	1.28024	1.32112	0.705853	0.356419	0.401762	-0.502561	0.14369	0.713597	0.626236	0.684104	0	0	0	2.83463	3.62902	3.74489	2.00083	1.50316	1.85958	1.90492	1.0006	0.0122509	0.130244	0.0220176
B7FP19|B7FP19_PHATC	B7FP19|B7FP19_PHATC Predicted protein OS=Phaeodactylum tricornutum (strain CCAP 1055/1) GN=PHATRDRAFT_50650 PE=4 SV=1			419	5	87325.6	72370	124001	108907	101252	54918.6	99044.1	66112.4	48968.3	64973.5	30079.3	32509.3	42096.5	24351.1	70023	94565.6	88359.4	71374.9	42520.7	45490.2	0.807779	0.481225	0.514831	-0.307967	-1.05522	-0.957828	0.145324	0.830898	0.180303	0.220111	0	0	0	0.934372	0.754767	0.449643	0.481044	-0.0979308	-0.405898	-1.15315	-1.05576	0.0885227	0.9978	0.784132
EV435492_2	EV435476_3 35159_565 Quinqueloculina sp. cDNA library Quinqueloculina sp. cDNA clone 35159_565, mRNA sequence			1191	1	302961	128539	394352	355850	422622	353263	377662	430597	387350	401470	607516	482436	353878	157648	411938	275284	377245	398537	497140	307821	1.05644	1.31782	0.815971	0.0792087	0.39815	-0.293411	0.145503	0.990209	0.396089	0.770808	0	0	0	1.37039	1.44773	1.80592	1.1182	0.454583	0.533791	0.852733	0.161172	0.132453	0.719351	0.571585
X6MPV2|X6MPV2_RETFI	X6MPL2|X6MPL2_RETFI Uncharacterized protein OS=Reticulomyxa filosa GN=RFI_22343 PE=3 SV=1			518	1	637807	390679	625948	579527	797239	1.34684e+06	1.25782e+06	912368	1.64697e+06	605240	2.5021e+06	1.13031e+06	333926	248957	308458	551478	907869	1.27238e+06	1.41255e+06	297114	1.40151	1.5559	0.327265	0.486979	0.637746	-1.61147	0.145849	0.853632	0.696928	0.567428	0	0	0	1.64625	2.30723	2.56139	0.53876	0.719182	1.20616	1.35693	-0.892286	0.0995191	0.903171	0.448826
X6NUN8|X6NUN8_RETFI	X6NUM7|X6NUM7_RETFI Uncharacterized protein OS=Reticulomyxa filosa GN=RFI_07631 PE=3 SV=1			73	4	252964	116253	215527	476105	625819	439950	436350	362630	302679	361300	343523	297684	371722	563888	324861	194915	513958	367219	334169	420157	0.714493	0.650187	0.817493	-0.485008	-0.621072	-0.290722	0.147347	0.253585	0.136553	0.58862	0	0	0	2.63684	1.884	1.71444	2.1556	1.39881	0.913801	0.777736	1.10809	0.0118412	0.00692798	0.172213
X6N092|X6N092_RETFI	X6N037|X6N037_RETFI Acetyl-coenzyme a synthetase (Fragment) OS=Reticulomyxa filosa GN=RFI_17834 PE=4 SV=1			1112	1	2.80057e+06	3.00892e+06	3.41195e+06	2.48088e+06	3.8731e+06	2.44156e+06	2.5683e+06	3.73208e+06	3.38872e+06	2.7081e+06	4.97207e+06	4.00318e+06	4.12013e+06	5.73868e+06	4.23656e+06	3.07381e+06	2.93185e+06	3.2297e+06	3.89445e+06	4.69846e+06	1.10159	1.32833	1.60256	0.139591	0.409609	0.680378	0.147465	0.974768	0.569323	0.144708	0	0	0	0.953815	1.05072	1.26698	1.52855	-0.0682186	0.0713728	0.34139	0.612159	0.109554	0.99942	0.999162
X6P0F8|X6P0F8_RETFI	X6P085|X6P085_RETFI 26S proteasome regulatory subunit OS=Reticulomyxa filosa GN=RFI_05567 PE=3 SV=1			553	1	50246.5	31.6278	13171.5	0	32503.9	171671	112710	127237	265597	16908.5	134512	6193.51	32638.4	12223.3	19295.6	21149.9	68058.2	168515	52538	21385.7	2.47604	0.771957	0.314227	1.30803	-0.373408	-1.67012	0.147841	0.376807	0.992985	0.854303	0	0	0	3.2179	7.96765	2.48408	1.01115	1.68612	2.99415	1.31271	0.0160002	0.101442	0.897792	0.112101
GAKA01002158.1_5-K0SEU8|K0SEU8_THAOC(80.62%)-B8C995|B8C995_THAPS(85.65%)-JQ762465.1_1(85.67%)	GAKA01002018.1_5 TSA: Nitzschia sp. ChengR-2013 comp298_c0_seq1 transcribed RNA sequence		B8C995|B8C995_THAPS Translation elongation factor alpha OS=Thalassiosira pseudonana GN=THAPSDRAFT_41829 PE=4 SV=1	342	13	365625	390509	289864	490962	371042	348202	368326	270943	328714	313319	312006	278380	417529	759640	389793	348666	403402	322661	301235	522321	0.79985	0.746736	1.29479	-0.322199	-0.421329	0.372717	0.14812	0.817721	0.695551	0.594103	0	0	0	1.15699	0.925416	0.863964	1.49805	0.210373	-0.111826	-0.210957	0.58309	0.14508	0.963547	0.997731
X6LT87|X6LT87_RETFI-X6NRJ4|X6NRJ4_RETFI(75.85%)-X6NS59|X6NS59_RETFI(80.66%)-X6MJ28|X6MJ28_RETFI(80.95%)-X6MPR2|X6MPR2_RETFI(84.25%)-AY221949.1_1(84.91%)	X6LSS3|X6LSS3_RETFI Clathrin heavy chain (Fragment) OS=Reticulomyxa filosa GN=RFI_32994 PE=4 SV=1		X6NS59|X6NS59_RETFI Uncharacterized protein OS=Reticulomyxa filosa GN=RFI_08572 PE=3 SV=1	317	65	528702	79461	607864	258002	535512	634332	550664	723313	581344	315538	1.75509e+06	1.05129e+06	306374	85409.5	318168	405342	475949	618440	1.04064e+06	236650	1.29938	2.18645	0.497218	0.377828	1.12859	-1.00805	0.148669	0.966238	0.334215	0.866463	0	0	0	1.17419	1.52572	2.56731	0.583828	0.231666	0.609493	1.36026	-0.776384	0.156834	0.999167	0.947846
B7G3D4|B7G3D4_PHATC	B7G3D4|B7G3D4_PHATC Malonyl-CoA:ACP transacylase OS=Phaeodactylum tricornutum (strain CCAP 1055/1) GN=FABD PE=4 SV=1			605	3	381762	479529	529357	325577	251766	401778	268576	511854	300578	283606	388857	318770	202282	208082	189793	463549	326374	360336	330411	200053	1.10406	1.01237	0.612956	0.142818	0.0177375	-0.706146	0.150765	0.953071	0.99991	0.293728	0	0	0	0.704075	0.777341	0.712785	0.431567	-0.506198	-0.36338	-0.488461	-1.21234	0.0299852	0.287251	0.535663
B7FUR5|B7FUR5_PHATC	B7FUR5|B7FUR5_PHATC Predicted protein OS=Phaeodactylum tricornutum (strain CCAP 1055/1) GN=PHATRDRAFT_26293 PE=4 SV=1			1108	5	1.87297e+06	3.7607e+06	2.61536e+06	4.02334e+06	2.47375e+06	3.6258e+06	4.40327e+06	6.31997e+06	4.45722e+06	4.27276e+06	3.35594e+06	3.12165e+06	5.09417e+06	3.4456e+06	5.82757e+06	2.74967e+06	3.3743e+06	5.06015e+06	3.58345e+06	4.78912e+06	1.49962	1.06198	1.41929	0.584594	0.0867623	0.505172	0.151282	0.217501	0.992856	0.338706	0	0	0	1.22716	1.84027	1.30323	1.7417	0.295326	0.87992	0.382089	0.800498	0.0654695	0.925545	0.0847221
B7FPT3|B7FPT3_PHATC	B7FPT3|B7FPT3_PHATC Peptidyl-prolyl cis-trans isomerase (Fragment) OS=Phaeodactylum tricornutum (strain CCAP 1055/1) GN=PHATRDRAFT_9400 PE=4 SV=1			1138	2	96941.7	230637	112174	124700	69848.3	159899	180431	178306	81303.2	85121.9	82526.4	48888.3	66991.7	84198	99640.1	146584	118149	146680	72178.9	83610	1.24148	0.610915	0.707666	0.312066	-0.710958	-0.498859	0.151907	0.802067	0.500452	0.700782	0	0	0	0.806014	1.00065	0.492405	0.570389	-0.311124	0.000942655	-1.02208	-0.809983	0.24897	0.943809	1
X6LRS2|X6LRS2_RETFI	X6LRM6|X6LRM6_RETFI Phosphofructokinase (Fragment) OS=Reticulomyxa filosa GN=RFI_33615 PE=4 SV=1			1033	2	520200	639662	726643	476887	684529	440997	672780	485726	453956	555951	804869	736983	561504	378572	397482	628835	534138	537487	699268	445853	1.00627	1.30915	0.834715	0.00901906	0.388633	-0.260644	0.152894	0.999984	0.391982	0.80619	0	0	0	0.849408	0.854735	1.112	0.709014	-0.23547	-0.226451	0.153163	-0.496115	0.159874	0.854204	0.869008
B7GAE3|B7GAE3_PHATC	B7GAE3|B7GAE3_PHATC Predicted protein OS=Phaeodactylum tricornutum (strain CCAP 1055/1) GN=PHATRDRAFT_49377 PE=4 SV=1			1075	2	0	0	228.077	5127.58	892.006	0	6588.4	9023.2	0	13066.6	2254.01	5862.86	28307.3	4812.06	15943.1	76.0256	2006.53	5203.86	7061.15	16354.2	2.59346	3.51909	8.15048	1.37488	1.8152	3.02688	0.153485	0.942025	0.81499	0.134552	0	0	0	26.3928	68.4489	92.8787	215.114	4.72207	6.09695	6.53728	7.74896	0.0704801	0.995041	0.850242
B7G4D0|B7G4D0_PHATC	B7G4D0|B7G4D0_PHATC T-complex protein 1 subunit gamma OS=Phaeodactylum tricornutum (strain CCAP 1055/1) GN=PHATRDRAFT_21789 PE=3 SV=1			297	3	186394	98154	156063	139328	151853	174339	137042	134642	118368	115487	187776	271702	111433	108671	109203	146870	155173	130017	191655	109769	0.837885	1.2351	0.707396	-0.255176	0.304632	-0.499411	0.15549	0.86902	0.696313	0.545861	0	0	0	1.05653	0.885252	1.30493	0.747387	0.0793372	-0.175839	0.383969	-0.420073	0.239417	0.999042	0.985575
GAKA01002563.1_6-GAUA01016483.1_1(73.98%)-B7FRD6|B7FRD6_PHATC(79.22%)	GAKA01002536.1_6 TSA: Nitzschia sp. ChengR-2013 comp624_c0_seq4 transcribed RNA sequence		B7FRD6|B7FRD6_PHATC Phosphoserine transaminase OS=Phaeodactylum tricornutum (strain CCAP 1055/1) GN=PSAT PE=4 SV=1	276	6	307459	332371	231554	118619	104425	126161	117446	106849	81173.6	125059	95295.8	80084.9	89237.2	80200.6	77081.7	290461	116402	101823	100147	82173.2	0.874755	0.860353	0.705945	-0.193049	-0.216999	-0.502373	0.155695	0.693258	0.621808	0.115457	0	0	0	0.400747	0.350556	0.344784	0.282906	-1.31923	-1.51228	-1.53623	-1.82161	1.69621e-05	0.000118599	5.90055e-05
X6MYQ4|X6MYQ4_RETFI	X6MYP8|X6MYP8_RETFI Pyruvate kinase OS=Reticulomyxa filosa GN=RFI_18497 PE=3 SV=1	EV435432_6 35114_520 Quinqueloculina sp. cDNA library Quinqueloculina sp. cDNA clone 35114_520, mRNA sequence		143	1	146272	67264.5	118004	157738	209354	75574.8	111533	86236.9	79989.1	98688.6	48230.7	75454.7	134314	183782	108120	110513	147556	92586.4	74124.7	142072	0.627467	0.50235	0.962838	-0.672389	-0.993234	-0.0546351	0.156045	0.422357	0.214428	0.998382	0	0	0	1.33518	0.837783	0.67073	1.28557	0.417038	-0.255351	-0.576196	0.362403	0.21689	0.804321	0.981924
B7FT10|B7FT10_PHATC	B7FT10|B7FT10_PHATC Predicted protein OS=Phaeodactylum tricornutum (strain CCAP 1055/1) GN=PHATRDRAFT_43657 PE=3 SV=1			481	2	350590	411756	220669	334277	299477	266328	281631	253331	400326	280529	137936	145737	183298	144566	303764	327672	300028	311763	188068	210542	1.03911	0.626834	0.701744	0.055353	-0.673844	-0.510984	0.157071	0.996908	0.295231	0.465322	0	0	0	0.915634	0.951447	0.57395	0.64254	-0.127158	-0.0718048	-0.801002	-0.638142	0.167641	0.991263	0.998961
X6LAV9|X6LAV9_RETFI-B7S466|B7S466_PHATC(71.24%)-EV435241_1(82.59%)	X6L989|X6L989_RETFI Uncharacterized protein OS=Reticulomyxa filosa GN=RFI_38883 PE=4 SV=1		EV435241_1 34580_111 Quinqueloculina sp. cDNA library Quinqueloculina sp. cDNA clone 34580_111, mRNA sequence	361	15	356809	264625	344158	296651	267257	277843	334114	407673	257129	267730	494816	360313	242444	246089	221674	321864	280584	332972	374286	236736	1.18671	1.33396	0.843726	0.246969	0.415712	-0.245153	0.157578	0.791067	0.401034	0.862697	0	0	0	0.871746	1.03451	1.16287	0.735515	-0.198021	0.0489478	0.217691	-0.443174	0.184401	0.933859	0.999515
X6LE50|X6LE50_RETFI-S5TS74|S5TS74_RETFI(84.40%)	X6LB94|X6LB94_RETFI Uridine 5-monophosphate synthase OS=Reticulomyxa filosa GN=RFI_38188 PE=4 SV=1			412	20	847587	97845.1	767173	359174	691871	547361	689777	570701	578393	286277	1.82534e+06	1.06353e+06	216078	46957.5	362163	570868	532802	612957	1.05838e+06	208400	1.15044	1.98645	0.391139	0.202186	0.99019	-1.35425	0.157727	0.994505	0.431089	0.761212	0	0	0	0.933319	1.07373	1.85399	0.365057	-0.0995579	0.102628	0.890632	-1.45381	0.228176	0.999953	0.999929
B5Y3L2|B5Y3L2_PHATC	B5Y3L2|B5Y3L2_PHATC Predicted protein OS=Phaeodactylum tricornutum (strain CCAP 1055/1) GN=PHATR_46727 PE=4 SV=1			65	1	256444	153724	351096	252813	354548	157323	267258	352660	157092	366922	472410	479708	412074	573882	244052	253755	254895	259004	439680	410002	1.01612	1.72495	1.60852	0.02307	0.786552	0.685731	0.157772	0.999965	0.259412	0.387447	0	0	0	1.00449	1.02069	1.7327	1.61574	0.00646824	0.0295383	0.79302	0.692199	0.147461	1	0.999997
GAUA01009640.1_1	GAUA01009532.1_1 TSA: Hemiaulus sinensis hemi85071_c0_seq1 transcribed RNA sequence			1083	1	573056	282232	581685	418709	428227	324379	324203	170475	306575	338950	436982	272395	413003	424070	350923	478991	390439	267084	349442	395999	0.684061	0.895	1.01424	-0.547802	-0.160041	0.0203995	0.158298	0.201496	0.881344	0.999618	0	0	0	0.815128	0.557597	0.729539	0.826735	-0.294902	-0.842704	-0.454943	-0.274502	0.193399	0.798625	0.13272
X6P0R7|X6P0R7_RETFI	X6P0L9|X6P0L9_RETFI Uncharacterized protein OS=Reticulomyxa filosa GN=RFI_05498 PE=3 SV=1			807	2	456455	310064	422109	589422	511289	361907	411881	284940	374803	314106	411261	335340	304888	379316	396966	396209	487539	357208	353569	360390	0.732675	0.725211	0.739202	-0.448755	-0.463527	-0.43596	0.158365	0.224876	0.207788	0.240796	0	0	0	1.23051	0.901564	0.892379	0.909595	0.299256	-0.149499	-0.164271	-0.136704	0.228383	0.594714	0.966071
B7G0R5|B7G0R5_PHATC	B7G0R5|B7G0R5_PHATC 60S ribosomal protein L18a OS=Phaeodactylum tricornutum (strain CCAP 1055/1) GN=PHATRDRAFT_36226 PE=3 SV=1			1038	1	18897.8	3423.78	15097.8	5361.52	8134.67	4066.42	14140.6	25672	5110.79	619.923	12851	16538.1	0	0	3496.87	12473.1	5854.21	14974.5	10003	1165.62	2.5579	1.70869	0.199109	1.35496	0.772888	-2.32837	0.158634	0.407585	0.87461	0.831258	0	0	0	0.469346	1.20054	0.801964	0.0934507	-1.09128	0.263681	-0.31839	-3.41965	0.20422	0.778559	0.991447
B7G135|B7G135_PHATC	B7G135|B7G135_PHATC Predicted protein OS=Phaeodactylum tricornutum (strain CCAP 1055/1) GN=PHATRDRAFT_46402 PE=4 SV=1			404	2	111880	56295	90591	128376	407841	305544	434643	241490	264056	69506.8	449585	514242	59567.3	33593.6	82814.5	86255.3	280587	313396	344445	58658.5	1.11693	1.22759	0.209056	0.159541	0.295825	-2.25804	0.159005	0.992681	0.951166	0.332602	0	0	0	3.25298	3.63336	3.99332	0.680057	1.70176	1.8613	1.99759	-0.556273	0.0734796	0.438253	0.30274
B7GA10|B7GA10_PHATC	B7GA10|B7GA10_PHATC Predicted protein OS=Phaeodactylum tricornutum (strain CCAP 1055/1) GN=PHATRDRAFT_23079 PE=4 SV=1			814	1	239914	240256	175875	197391	192481	124163	153378	130023	159968	140752	73077	156214	88527.5	44722.1	141342	218682	171345	147790	123348	91530.5	0.862527	0.71988	0.534189	-0.213358	-0.474173	-0.904579	0.159559	0.88178	0.484786	0.138376	0	0	0	0.783536	0.675821	0.564052	0.418556	-0.351928	-0.565287	-0.826101	-1.25651	0.0230141	0.591517	0.24489
X6ND45|X6ND45_RETFI	X6NCU7|X6NCU7_RETFI Uncharacterized protein OS=Reticulomyxa filosa GN=RFI_14039 PE=4 SV=1			1035	4	660173	498474	831770	387506	401348	521280	438239	581696	551992	533202	678297	763832	782256	433119	732256	663472	436711	523976	658444	649211	1.19982	1.50773	1.48659	0.26282	0.59238	0.572006	0.159923	0.820147	0.200006	0.226181	0	0	0	0.658221	0.789748	0.992421	0.978504	-0.603356	-0.340535	-0.0109756	-0.0313498	0.213393	0.29443	0.70472
B7GD73|B7GD73_PHATC	B7GD60|B7GD60_PHATC Predicted protein OS=Phaeodactylum tricornutum (strain CCAP 1055/1) GN=PHATRDRAFT_16606 PE=4 SV=1			273	1	19617.7	27549.4	16957.3	41583.5	17383.4	28497.7	31603.6	56641.8	30717.2	42282.9	38574.2	39036.1	70614.1	176860	46082.3	21374.8	29154.9	39654.2	39964.4	97852.1	1.36012	1.37076	3.35629	0.443737	0.454979	1.74687	0.160096	0.983343	0.981892	0.169143	0	0	0	1.36398	1.85518	1.8697	4.57792	0.447826	0.891562	0.902805	2.19469	0.0987283	0.998063	0.953672
X6P175|X6P175_RETFI	X6P159|X6P159_RETFI 20S proteasome subunit PAC1 OS=Reticulomyxa filosa GN=RFI_05840 PE=4 SV=1			1030	3	64934.8	77699	82710.7	33807	65813.1	107962	41124.7	51356.6	76807.4	63298.3	53458.6	74995.8	120150	161814	68846	75114.8	69194.1	56429.6	63917.6	116936	0.815526	0.923743	1.68998	-0.294196	-0.114436	0.757005	0.160192	0.958223	0.996735	0.320285	0	0	0	0.921177	0.751244	0.850931	1.55677	-0.11845	-0.412646	-0.232886	0.638555	0.160766	0.998922	0.924707
X6PD90|X6PD90_RETFI	X6PCZ0|X6PCZ0_RETFI F-type H-ATPase delta subunit OS=Reticulomyxa filosa GN=RFI_01522 PE=3 SV=1			531	5	2.83824e+06	3.26207e+06	3.96276e+06	3.09584e+06	3.09286e+06	1.78894e+06	3.42202e+06	3.64679e+06	3.87956e+06	3.09661e+06	4.03397e+06	4.64182e+06	3.98997e+06	4.86977e+06	3.09007e+06	3.35436e+06	2.65921e+06	3.64946e+06	3.92413e+06	3.98327e+06	1.37238	1.47567	1.49791	0.456682	0.561374	0.582954	0.160752	0.379713	0.208021	0.181256	0	0	0	0.792764	1.08797	1.16986	1.18749	-0.335037	0.121645	0.226337	0.247917	0.193637	0.727913	0.982269
GAPN01011695.1_4	GAPN01011529.1_5 TSA: Cylindrotheca closterium mira_c11660 transcribed RNA sequence			838	1	168981	228995	174202	86636	78029.2	143711	89876.2	67218.6	69306	95817.2	113359	96897.6	69998.5	65755.2	76407.3	190726	102792	75466.9	102025	70720.3	0.734172	0.992535	0.687995	-0.445811	-0.0108096	-0.53953	0.161166	0.384608	0.999958	0.267058	0	0	0	0.538952	0.395683	0.534928	0.370796	-0.891773	-1.33758	-0.902582	-1.4313	0.000536278	0.00613934	0.000829526
B7FWX9|B7FWX9_PHATC	B7FWX9|B7FWX9_PHATC Predicted protein (Fragment) OS=Phaeodactylum tricornutum (strain CCAP 1055/1) GN=Rab18 PE=3 SV=1			955	1	142539	236677	189950	147262	145316	129684	160033	190002	177591	240434	162719	200552	366144	402192	125228	189722	140754	175875	201235	297854	1.24952	1.42969	2.11613	0.321376	0.515706	1.08143	0.16319	0.944082	0.781922	0.142441	0	0	0	0.741897	0.927016	1.06068	1.56995	-0.43071	-0.109334	0.0849961	0.650722	0.181522	0.918352	0.99924
B7G2Q7|B7G2Q7_PHATC	B7G2Q7|B7G2Q7_PHATC Predicted protein OS=Phaeodactylum tricornutum (strain CCAP 1055/1) GN=PHATRDRAFT_47167 PE=4 SV=1			9	1	397757	232129	446431	321000	328255	260262	384633	484577	456548	360165	490952	656722	454392	402450	209346	358772	303172	441919	502613	355396	1.45765	1.65785	1.17226	0.543644	0.72931	0.229289	0.164594	0.409576	0.162903	0.923389	0	0	0	0.845028	1.23175	1.40093	0.99059	-0.242929	0.300715	0.48638	-0.0136406	0.226963	0.963397	0.863766
GAPN01000803.1_4	GAPN01000678.1_6 TSA: Cylindrotheca closterium mira_c679 transcribed RNA sequence			603	1	17980.9	702.696	24707.3	3266.23	42327.4	0	46374	25640.9	36696.3	18814.5	78792.4	25054	1633.53	6172.02	0	14463.6	15197.9	36237.1	40887	2601.85	2.38435	2.69031	0.171199	1.2536	1.42777	-2.54626	0.16519	0.627677	0.480066	0.880226	0	0	0	1.05076	2.50539	2.82688	0.179889	0.0714383	1.32504	1.49921	-2.47482	0.165004	0.999999	0.661882
X6LR64|X6LR64_RETFI	X6LQ31|X6LQ31_RETFI Uncharacterized protein (Fragment) OS=Reticulomyxa filosa GN=RFI_33663 PE=4 SV=1			453	1	1.11008e+06	1.12923e+06	1.71074e+06	550056	849968	1.32111e+06	910650	2.77459e+06	1.42198e+06	814981	1.89388e+06	2.30158e+06	696321	587493	500616	1.31668e+06	907044	1.70241e+06	1.67015e+06	594810	1.87687	1.84131	0.655768	0.908332	0.88073	-0.608743	0.165442	0.478059	0.509948	0.93221	0	0	0	0.688886	1.29295	1.26845	0.451749	-0.537662	0.37067	0.343068	-1.14641	0.179086	0.912789	0.928245
B7G620|B7G620_PHATC	B7G620|B7G620_PHATC Isocitrate dehydrogenase (Fragment) OS=Phaeodactylum tricornutum (strain CCAP 1055/1) GN=PHATRDRAFT_14762 PE=3 SV=1			595	1	25246	47499.3	32809.8	18719.7	14003	7533.12	20107.3	15878	11020	14359.4	7989.93	15395.2	37436.2	24314	14987.8	35185	13418.6	15668.4	12581.5	25579.3	1.16767	0.937617	1.90626	0.223627	-0.0929296	0.930743	0.165585	0.977831	0.998778	0.222521	0	0	0	0.381372	0.445315	0.357581	0.726994	-1.39073	-1.1671	-1.48366	-0.459985	0.0265467	0.0482421	0.0819276
X6M337|X6M337_RETFI	X6M2P2|X6M2P2_RETFI GTP-binding nuclear protein RAN/TC4 OS=Reticulomyxa filosa GN=RFI_30132 PE=4 SV=1			867	5	517418	364149	569521	655294	726554	743350	789660	1.11637e+06	533231	676646	1.5265e+06	957988	543716	405606	569935	483696	708399	813088	1.05371e+06	506419	1.14778	1.48745	0.714878	0.198849	0.572843	-0.484231	0.165665	0.960934	0.434593	0.790166	0	0	0	1.46455	1.68099	2.17845	1.04698	0.550462	0.749311	1.12331	0.066231	0.0835545	0.785751	0.494678
GAKA01009841.1_2	GAKA01006573.1_5 TSA: Nitzschia sp. ChengR-2013 comp3828_c0_seq1 transcribed RNA sequence	B5Y3C9|B5Y3C9_PHATC Cytochrome b6-f complex iron-sulfur subunit OS=Phaeodactylum tricornutum (strain CCAP 1055/1) GN=PHATR_13358 PE=4 SV=1		808	1	109191	171783	159441	88151.2	72394.9	122068	88192.1	162299	127274	164271	98568.6	109976	223737	108714	212161	146805	94204.6	125922	124272	181537	1.33668	1.31917	1.92705	0.418655	0.399629	0.946396	0.166854	0.799568	0.822849	0.132507	0	0	0	0.641699	0.857747	0.84651	1.23659	-0.640031	-0.221375	-0.240401	0.306366	0.19268	0.54246	0.967454
B7GC58|B7GC58_PHATC	B7GC50|B7GC50_PHATC Predicted protein OS=Phaeodactylum tricornutum (strain CCAP 1055/1) GN=PHATRDRAFT_49871 PE=4 SV=1			873	4	107222	152552	82880	82035.5	52356.3	54661.9	62853.2	48982.3	57810.3	51989.2	43161	30182.6	30121.9	26716	58753.2	114218	63017.9	56548.6	41777.6	38530.4	0.897342	0.662948	0.61142	-0.15627	-0.593032	-0.709765	0.167067	0.935961	0.300969	0.20619	0	0	0	0.551734	0.495094	0.365771	0.337341	-0.857956	-1.01423	-1.45099	-1.56772	0.00604183	0.0638102	0.0345194
GAKA01014923.1_1	GAKA01014916.1_1 TSA: Nitzschia sp. ChengR-2013 comp6710_c0_seq1 transcribed RNA sequence			451	1	75935.6	144202	89459.9	130027	104564	136841	123469	150783	145586	136006	95484.9	121220	137192	163789	144187	103199	123811	139946	117570	148389	1.13033	0.949599	1.19852	0.176738	-0.0746097	0.261253	0.167724	0.651419	0.965999	0.336891	0	0	0	1.19973	1.35608	1.13926	1.43789	0.262704	0.439442	0.188094	0.523957	0.170348	0.778777	0.312119
B8C0D4|B8C0D4_THAPS-B7FTI0|B7FTI0_PHATC(76.68%)	B8C0D0|B8C0D0_THAPS 26S proteasome regulatory subunit OS=Thalassiosira pseudonana GN=RPN11 PE=4 SV=1			790	4	287501	172674	207424	250450	235469	205157	195814	123236	203133	195195	271198	144709	125935	115680	184975	222533	230358	174061	203701	142197	0.75561	0.884277	0.617284	-0.404286	-0.17743	-0.695993	0.167788	0.455638	0.881238	0.149338	0	0	0	1.03516	0.782181	0.915373	0.638991	0.0498607	-0.354425	-0.127569	-0.646132	0.216239	0.99957	0.728579
B7FWR8|B7FWR8_PHATC	B7FWR8|B7FWR8_PHATC Histone H2B OS=Phaeodactylum tricornutum (strain CCAP 1055/1) GN=H2B-1b PE=3 SV=1			1166	11	719342	300371	539618	488635	928752	632781	1.12636e+06	1.17989e+06	1.29909e+06	530593	3.278e+06	2.12124e+06	649406	100996	1.06293e+06	519777	683390	1.20178e+06	1.97661e+06	604445	1.75856	2.89236	0.88448	0.814392	1.53225	-0.177098	0.167951	0.826167	0.220101	0.999136	0	0	0	1.31477	2.3121	3.8028	1.16289	0.394814	1.20921	1.92706	0.217716	0.11099	0.997935	0.725628
B8C4K4|B8C4K4_THAPS	B8C469|B8C469_THAPS Translation factor tu domain 2 OS=Thalassiosira pseudonana GN=THAPSDRAFT_269148 PE=4 SV=1	B7FZ72|B7FZ72_PHATC Predicted protein OS=Phaeodactylum tricornutum (strain CCAP 1055/1) GN=PHATRDRAFT_35766 PE=4 SV=1		633	1	172162	125663	191744	184160	238942	206635	176836	307967	338306	194350	477837	318805	172537	144080	183109	163190	209912	274370	330331	166575	1.30707	1.57366	0.793546	0.386334	0.654124	-0.333614	0.170478	0.789476	0.365058	0.920705	0	0	0	1.28631	1.68129	2.02421	1.02075	0.363238	0.749572	1.01736	0.0296246	0.0982815	0.941801	0.44314
B7GBC8|B7GBC8_PHATC	B7GBC8|B7GBC8_PHATC Predicted protein OS=Phaeodactylum tricornutum (strain CCAP 1055/1) GN=PHATRDRAFT_49657 PE=4 SV=1			116	1	625422	1.74903e+06	752926	1.54432e+06	910066	1.91315e+06	854062	833625	783701	1.56544e+06	1.82788e+06	489827	701978	480466	802173	1.04246e+06	1.45585e+06	823796	1.29438e+06	661539	0.565853	0.889091	0.454401	-0.8215	-0.169597	-1.13796	0.170507	0.363739	0.968688	0.205228	0	0	0	1.39655	0.790242	1.24166	0.634594	0.481866	-0.339634	0.312269	-0.656095	0.311573	0.827904	0.978867
X6NJX0|X6NJX0_RETFI	X6NJP5|X6NJP5_RETFI AAA ATPase domain-containing protein OS=Reticulomyxa filosa GN=RFI_11204 PE=4 SV=1			795	2	178508	285509	154199	134297	180313	145357	105397	130151	118200	121641	190589	91402	120990	71602.1	76716.1	206072	153322	117916	134544	89769.5	0.769076	0.877526	0.585496	-0.378803	-0.188486	-0.772268	0.171828	0.553321	0.885435	0.144986	0	0	0	0.744022	0.572209	0.652898	0.435622	-0.426584	-0.805386	-0.615069	-1.19885	0.0625892	0.568571	0.153673
GAKA01004705.1_6-GAPN01000875.1_2(71.43%)-B7FQE0|B7FQE0_PHATC(76.24%)	GAKA01004705.1_2 TSA: Nitzschia sp. ChengR-2013 comp2846_c0_seq1 transcribed RNA sequence	GAUB01007688.1_1 TSA: Leptocylindrus danicus lepto77836_c0_seq2 transcribed RNA sequence	B7FQE0|B7FQE0_PHATC Protein fucoxanthin chlorophyll a/c protein OS=Phaeodactylum tricornutum (strain CCAP 1055/1) GN=Lhcr12 PE=4 SV=1	305	6	2.69308e+06	6.33256e+06	4.21329e+06	3.16529e+06	2.09477e+06	4.41094e+06	3.13226e+06	3.42871e+06	2.57282e+06	2.8654e+06	2.54131e+06	2.89582e+06	2.22642e+06	1.86509e+06	1.92591e+06	4.41298e+06	3.22367e+06	3.0446e+06	2.76751e+06	2.00581e+06	0.944452	0.858497	0.622213	-0.0824506	-0.220115	-0.68452	0.171967	0.984756	0.814753	0.164928	0	0	0	0.730497	0.689919	0.62713	0.454525	-0.45305	-0.5355	-0.673165	-1.13757	0.128967	0.604934	0.483302
B7FT14|B7FT14_PHATC-X6M470|X6M470_RETFI(75.75%)-K0STC2|K0STC2_THAOC(87.01%)-B8C553|B8C553_THAPS(88.57%)	B7FT14|B7FT14_PHATC Adenosylhomocysteinase OS=Phaeodactylum tricornutum (strain CCAP 1055/1) GN=PHATRDRAFT_18319 PE=3 SV=1	X6M470|X6M470_RETFI Uncharacterized protein OS=Reticulomyxa filosa GN=RFI_29000 PE=3 SV=1	K0STC2|K0STC2_THAOC Uncharacterized protein OS=Thalassiosira oceanica GN=THAOC_15047 PE=3 SV=1	386	28	291728	243761	290794	390843	535235	427240	484120	501301	456048	327785	846152	630368	315168	334561	313367	275427	451106	480490	601435	321032	1.06514	1.33325	0.711655	0.0910384	0.414942	-0.49075	0.172483	0.993015	0.558639	0.660202	0	0	0	1.63784	1.74452	2.18364	1.16558	0.711794	0.802833	1.12674	0.221044	0.0526225	0.444747	0.309844
GAKA01004340.1_1	GAKA01004125.1_6 TSA: Nitzschia sp. ChengR-2013 comp2524_c0_seq1 transcribed RNA sequence	B7G3Y2|B7G3Y2_PHATC Predicted protein OS=Phaeodactylum tricornutum (strain CCAP 1055/1) GN=Hsp70_2 PE=3 SV=1		673	2	3.66713e+06	6.45709e+06	4.21904e+06	4.62656e+06	3.27741e+06	3.23909e+06	3.40568e+06	2.61198e+06	2.31201e+06	3.74272e+06	3.53269e+06	1.38263e+06	1.79657e+06	1.71923e+06	2.43949e+06	4.78109e+06	3.71435e+06	2.77656e+06	2.88601e+06	1.98509e+06	0.747521	0.776989	0.534439	-0.419813	-0.364034	-0.903903	0.173296	0.548491	0.637352	0.129178	0	0	0	0.776885	0.580738	0.603631	0.415197	-0.364227	-0.78404	-0.728261	-1.26813	0.0532999	0.69291	0.176979
B7G8Q4|B7G8Q4_PHATC	B7G8Q4|B7G8Q4_PHATC Predicted protein OS=Phaeodactylum tricornutum (strain CCAP 1055/1) GN=Ran1 PE=4 SV=1			956	3	19206.5	31529.3	17711.2	41115.2	29716.4	24849.2	34774.6	34106	24010.3	35360.9	48765.1	47427.2	41862.6	33363.7	30863.4	22815.7	31893.6	30963.6	43851.1	35363.2	0.970841	1.37492	1.10879	-0.0426926	0.459345	0.148984	0.174272	0.998308	0.23053	0.92591	0	0	0	1.39788	1.35712	1.92197	1.54995	0.483242	0.440549	0.942586	0.632225	0.0503836	0.546446	0.636869
GAKA01000550.1_2-B7S3L8|B7S3L8_PHATC(84.84%)	GAKA01000538.1_3 TSA: Nitzschia sp. ChengR-2013 comp128_c0_seq1 transcribed RNA sequence			266	15	149496	256527	243502	218917	154318	169367	205277	224929	168835	211333	190328	241928	177096	148685	163459	216508	180867	199680	214530	163080	1.10401	1.18612	0.901655	0.142759	0.246246	-0.149353	0.175201	0.821731	0.454319	0.843902	0	0	0	0.835383	0.922274	0.990861	0.753227	-0.259491	-0.116733	-0.0132448	-0.408844	0.350084	0.732523	0.974576
GAUA01016394.1_1	GAUA01016018.1_1 TSA: Hemiaulus sinensis hemi102366_c0_seq1 transcribed RNA sequence	B7G0H8|B7G0H8_PHATC Fumarate hydratase OS=Phaeodactylum tricornutum (strain CCAP 1055/1) GN=Fum PE=3 SV=1		886	1	283971	440562	392218	168659	126998	131083	168876	175520	209377	245646	158097	217927	221857	305447	164476	372251	142247	184591	207224	230593	1.29768	1.45679	1.62108	0.375936	0.542792	0.696953	0.176296	0.667323	0.34955	0.151142	0	0	0	0.382127	0.495879	0.556678	0.619457	-1.38788	-1.01194	-0.845085	-0.690924	0.00383812	0.00270781	0.0110171
B8C103|B8C103_THAPS	B8C0Z9|B8C0Z9_THAPS Coatomer protein subunit beta2 OS=Thalassiosira pseudonana GN=COP3 PE=4 SV=1			1190	1	780050	1.70575e+06	579945	743027	526441	855393	783833	701001	444332	608868	396072	344893	566861	498657	405150	1.02191e+06	708287	643055	449944	490222	0.907902	0.635257	0.692124	-0.139392	-0.654587	-0.530897	0.176545	0.944918	0.212687	0.328626	0	0	0	0.693098	0.629265	0.440296	0.47971	-0.528869	-0.668261	-1.18346	-1.05977	0.218413	0.705163	0.554747
X6PBM9|X6PBM9_RETFI	X6PBL3|X6PBL3_RETFI Triosephosphate isomerase OS=Reticulomyxa filosa GN=RFI_01552 PE=3 SV=1			274	1	22008.2	16126.2	60897.7	57664	67268.4	73578.7	98817.7	208881	109801	93760.8	99210.4	184580	171970	151705	492376	33010.7	66170.4	139167	125851	272017	2.10316	1.90192	4.11086	1.07256	0.927454	2.03944	0.177164	0.823098	0.891898	0.14697	0	0	0	2.00451	4.21581	3.81242	8.24027	1.00325	2.07581	1.93071	3.04269	0.0777547	0.991326	0.644098
X6N6J9|X6N6J9_RETFI	X6N691|X6N691_RETFI Uncharacterized protein (Fragment) OS=Reticulomyxa filosa GN=RFI_15925 PE=4 SV=1			1153	2	874194	923974	854351	760003	856853	929718	724962	609281	700460	906437	555999	621483	1.16297e+06	1.35016e+06	654964	884173	848858	678235	694640	1.05603e+06	0.798997	0.818323	1.24406	-0.323739	-0.289258	0.315055	0.177261	0.75446	0.803995	0.636464	0	0	0	0.960059	0.767084	0.785638	1.19437	-0.0588057	-0.382544	-0.348064	0.256249	0.165146	0.999261	0.673305
B5Y3F5|B5Y3F5_PHATC	B5Y3F5|B5Y3F5_PHATC Predicted protein OS=Phaeodactylum tricornutum (strain CCAP 1055/1) GN=PHATR_42051 PE=3 SV=1			284	1	355477	31553.2	518094	62625.2	155563	132433	205602	228372	267119	57728.7	201064	172749	141112	66437.8	220442	301708	116874	233698	143847	142664	1.99957	1.23079	1.22067	0.999692	0.299586	0.287668	0.179513	0.168523	0.946836	0.952965	0	0	0	0.387374	0.774582	0.476776	0.472854	-1.3682	-0.368509	-1.06862	-1.08053	0.375644	0.408196	0.957727
GAKA01012211.1_4	GAKA01012179.1_3 TSA: Nitzschia sp. ChengR-2013 comp5208_c0_seq1 transcribed RNA sequence			565	2	137348	219340	129281	154843	99875.9	114407	117292	77249.9	91610.5	90953.2	61580.9	120402	51093.2	85321.5	82768.2	161990	123042	95384.1	90978.5	73061	0.775217	0.739412	0.59379	-0.367329	-0.43555	-0.751976	0.179577	0.55008	0.43662	0.139606	0	0	0	0.759566	0.588828	0.561632	0.451022	-0.396753	-0.764081	-0.832303	-1.14873	0.0439411	0.574209	0.144372
X6ML69|X6ML69_RETFI	X6MKY8|X6MKY8_RETFI Uncharacterized protein OS=Reticulomyxa filosa GN=RFI_22869 PE=4 SV=1			189	2	138153	113827	241274	227806	220189	150021	234359	222340	384028	278828	580591	207106	409872	376063	464788	164418	199339	280242	355508	416907	1.40586	1.78344	2.09145	0.491454	0.834661	1.06451	0.181837	0.817437	0.387618	0.164416	0	0	0	1.21239	1.70445	2.16222	2.53565	0.277852	0.769306	1.11251	1.34236	0.0738896	0.99343	0.673515
X6NX09|X6NX09_RETFI	X6NWW4|X6NWW4_RETFI 60S ribosomal protein L10A OS=Reticulomyxa filosa GN=RFI_07340 PE=4 SV=1			295	1	61645	5486.78	58235.7	51830.3	60233.6	134336	68975.3	135175	65327	98665.4	173381	205162	128790	93361.5	100237	41789.2	82133.4	89825.8	159070	107463	1.09366	1.93672	1.30839	0.129161	0.953617	0.387794	0.182597	0.995594	0.186827	0.876617	0	0	0	1.96542	2.1495	3.80648	2.57154	0.974839	1.104	1.92846	1.36263	0.05155	0.730305	0.597939
A0T0H8|RK3_PHATC	A0T0H8|RK3_PHATC 50S ribosomal protein L3, chloroplastic OS=Phaeodactylum tricornutum (strain CCAP 1055/1) GN=rpl3 PE=3 SV=1			975	4	277526	261330	206145	166244	154523	145987	160145	137261	115396	192095	98875.1	151712	193881	321406	165356	248334	155585	137601	147561	226881	0.884409	0.948428	1.45824	-0.177214	-0.0763904	0.544233	0.18605	0.968289	0.996948	0.350727	0	0	0	0.626515	0.554096	0.594204	0.913612	-0.674579	-0.851793	-0.750969	-0.130346	0.0503506	0.189174	0.0943911
B7G2B6|B7G2B6_PHATC	B7G2B6|B7G2B6_PHATC Predicted protein (Fragment) OS=Phaeodactylum tricornutum (strain CCAP 1055/1) GN=PHATRDRAFT_13682 PE=3 SV=1			922	2	986379	962607	769330	382742	243964	493059	535898	464796	493056	376910	519264	314644	342034	225011	378887	906105	373255	497917	403606	315311	1.33398	1.08131	0.844759	0.415741	0.112784	-0.243389	0.187516	0.406842	0.976669	0.867417	0	0	0	0.411934	0.549513	0.445429	0.347985	-1.27952	-0.863775	-1.16673	-1.5229	0.00017004	0.000436765	0.00340419
K0RZJ9|K0RZJ9_THAOC	K0RWX8|K0RWX8_THAOC Uncharacterized protein OS=Thalassiosira oceanica GN=THAOC_21629 PE=4 SV=1			112	1	702107	1.21004e+06	1.024e+06	688449	613063	612237	616498	919635	459584	771545	1.06569e+06	946437	805156	751065	493738	978717	637916	665239	927892	683320	1.04283	1.45457	1.07117	0.0605058	0.540589	0.0991939	0.187673	0.996679	0.208369	0.985325	0	0	0	0.651788	0.679705	0.948069	0.698179	-0.617525	-0.557019	-0.0769357	-0.518331	0.134153	0.237896	0.303397
B7FSD7|B7FSD7_PHATC	B7FSD7|B7FSD7_PHATC Predicted protein (Fragment) OS=Phaeodactylum tricornutum (strain CCAP 1055/1) GN=PHATRDRAFT_232 PE=3 SV=1			106	1	33924.5	31962.9	26396.5	29876.8	34358.4	46415.1	40613.9	43915.9	38212.8	34387.4	35683.7	61390.7	52322.6	72868.1	48224.2	30761.3	36883.4	40914.2	43820.6	57804.9	1.10928	1.18808	1.56723	0.14963	0.248636	0.64822	0.187894	0.968353	0.866009	0.172186	0	0	0	1.19902	1.33005	1.42454	1.87914	0.261856	0.411486	0.510492	0.910076	0.0704486	0.939855	0.730339
B5Y3S3|B5Y3S3_PHATC	B5Y3S3|B5Y3S3_PHATC Predicted protein OS=Phaeodactylum tricornutum (strain CCAP 1055/1) GN=PHATR_28219 PE=3 SV=1			446	7	325093	324395	360090	293926	281690	271215	280026	206746	191786	238114	459805	388437	281473	245951	357931	336526	282277	226186	362118	295118	0.801293	1.28285	1.04549	-0.319599	0.359351	0.0641831	0.188528	0.747555	0.51136	0.995264	0	0	0	0.838797	0.672122	1.07605	0.876956	-0.253606	-0.573205	0.105745	-0.189423	0.144387	0.811785	0.254277
B8BZT4|B8BZT4_THAPS	B8BYY3|B8BYY3_THAPS Aldehyde dehydrogenase OS=Thalassiosira pseudonana GN=ALD1 PE=3 SV=1			190	1	662708	671969	972352	617141	595321	661230	741360	811670	313403	827280	1.07294e+06	772928	917861	1.11866e+06	675998	769010	624564	622144	891049	904172	0.996126	1.42667	1.44768	-0.0056	0.512655	0.533747	0.18859	0.999999	0.385891	0.34929	0	0	0	0.812166	0.80902	1.1587	1.17576	-0.300153	-0.305753	0.212503	0.233594	0.255138	0.877533	0.871218
GAPN01003142.1_5-GAUB01014911.1_1(75.04%)-GAKA01005696.1_4(82.39%)-B7FPI1|B7FPI1_PHATC(86.18%)-B8BVM2|B8BVM2_THAPS(86.40%)-GAKA01005694.1_6(86.41%)	GAPN01002954.1_4 TSA: Cylindrotheca closterium mira_c2958 transcribed RNA sequence	B8BW74|B8BW74_THAPS Uncharacterized protein OS=Thalassiosira pseudonana GN=THAPSDRAFT_21972 PE=4 SV=1	GAKA01005696.1_4 TSA: Nitzschia sp. ChengR-2013 comp3359_c0_seq6 transcribed RNA sequence	207	29	145428	143364	157222	120197	99479	159078	140890	163160	114756	177999	137952	152231	190851	190013	143779	148671	126251	139602	156061	174881	1.10575	1.23611	1.38518	0.145019	0.305808	0.470077	0.191476	0.917317	0.52156	0.172726	0	0	0	0.849199	0.938997	1.0497	1.1763	-0.235826	-0.0908069	0.0699821	0.234251	0.197161	0.760956	0.987699
B7FZ17|B7FZ17_PHATC	B7FZ17|B7FZ17_PHATC Predicted protein OS=Phaeodactylum tricornutum (strain CCAP 1055/1) GN=PHATRDRAFT_45886 PE=4 SV=1			281	2	152496	101291	219070	124642	138650	172512	135639	184297	152590	128785	142686	231723	187413	304748	198102	157619	145268	157509	167732	230088	1.08426	1.15463	1.58388	0.116713	0.207436	0.663464	0.192308	0.987331	0.930703	0.190155	0	0	0	0.921641	0.9993	1.06416	1.45977	-0.117723	-0.00101015	0.089713	0.545741	0.299624	0.997689	1
X6M6G4|X6M6G4_RETFI	X6M6E6|X6M6E6_RETFI Endosomal P24A protein (Fragment) OS=Reticulomyxa filosa GN=RFI_28177 PE=4 SV=1			1014	1	332218	255772	511127	263118	277019	457531	270052	217285	281105	237931	669217	479922	278602	230919	221073	366372	332556	256147	462357	243531	0.770238	1.39031	0.732302	-0.376624	0.475408	-0.44949	0.192739	0.869929	0.592458	0.812397	0	0	0	0.9077	0.699145	1.26199	0.66471	-0.139713	-0.516337	0.335695	-0.589203	0.266018	0.996922	0.811568
X6NCD2|X6NCD2_RETFI	X6NCC1|X6NCC1_RETFI Aminopeptidase OS=Reticulomyxa filosa GN=RFI_14224 PE=3 SV=1			972	2	66705.4	34975.5	76811.9	98339.5	107320	63148.2	94980.2	95546.5	78811.7	61924.6	170600	138521	71879.3	47805.2	64309.2	59497.6	89602.6	89779.5	123682	61331.2	1.00197	1.38034	0.68448	0.00284471	0.465021	-0.546919	0.192742	1	0.567865	0.694882	0	0	0	1.50599	1.50896	2.07877	1.03082	0.590709	0.593554	1.05573	0.0437902	0.124076	0.727217	0.723231
GAUA01011433.1_1	GAUA01009851.1_1 TSA: Hemiaulus sinensis hemi86090_c0_seq1 transcribed RNA sequence			196	1	121547	50326	145086	109458	124525	96111.7	136836	171253	151344	125207	75545	116050	167577	155819	87615.7	105653	110031	153144	105601	137004	1.39182	0.959731	1.24514	0.476977	-0.0592976	0.316304	0.19329	0.296962	0.997104	0.647126	0	0	0	1.04144	1.44951	0.999506	1.29674	0.0585848	0.535562	-0.000712779	0.374889	0.341339	0.999817	0.446949
X6NGN7|X6NGN7_RETFI-EV435327_1(85.91%)	X6NGG3|X6NGG3_RETFI NADH-dependent fumarate reductase OS=Reticulomyxa filosa GN=RFI_11751 PE=4 SV=1			383	10	251807	154556	253361	174580	219289	193130	163864	153948	182148	139901	180683	275924	130992	139587	129437	219908	195666	166653	198836	133339	0.851722	1.0162	0.68146	-0.231545	0.0231846	-0.553299	0.194016	0.780745	0.999566	0.251337	0	0	0	0.889764	0.757832	0.904178	0.606338	-0.168506	-0.400051	-0.145321	-0.721805	0.184108	0.950179	0.554695
X6LS79|X6LS79_RETFI-X6P147|X6P147_RETFI(88.89%)	X6LRS2|X6LRS2_RETFI Malate dehydrogenase family protein (Fragment) OS=Reticulomyxa filosa GN=RFI_33990 PE=4 SV=1			810	2	155296	10909.6	17147.5	2549.14	55222.3	8619.21	74937.9	22139.9	88729.6	21517.6	184106	73228.4	10525.9	8630.97	6913.84	61117.7	22130.2	61935.8	92950.6	8690.23	2.7987	4.20017	0.392686	1.48476	2.07045	-1.34855	0.197012	0.738016	0.326722	0.98453	0	0	0	0.362092	1.01339	1.52085	0.142188	-1.46557	0.0191842	0.604874	-2.81412	0.40758	0.907148	1
GAUB01006447.1_1	GAUB01005641.1_1 TSA: Leptocylindrus danicus lepto80658_c0_seq1 transcribed RNA sequence			692	1	254633	319637	459513	430292	350209	598437	459906	570392	504480	303091	325613	509848	418084	247054	331716	344594	459646	511592	379517	332284	1.11301	0.825673	0.722914	0.154471	-0.276357	-0.468105	0.198272	0.915524	0.759241	0.443021	0	0	0	1.33388	1.48462	1.10135	0.964277	0.415625	0.570096	0.139268	-0.0524798	0.208417	0.638212	0.315135
X6P696|X6P696_RETFI	X6P541|X6P541_RETFI Long-chain-fatty-acid-CoA ligase OS=Reticulomyxa filosa GN=RFI_03801 PE=4 SV=1			657	1	2.35751e+06	1.44654e+06	3.29289e+06	801280	1.14714e+06	1.36908e+06	1.36428e+06	1.99916e+06	1.4284e+06	848683	3.42909e+06	2.04354e+06	1.13333e+06	435688	856420	2.36564e+06	1.10584e+06	1.59728e+06	2.1071e+06	808479	1.44441	1.90544	0.731103	0.530479	0.930125	-0.451854	0.199375	0.828572	0.366848	0.952988	0	0	0	0.467456	0.675198	0.890711	0.341759	-1.0971	-0.566617	-0.166971	-1.54895	0.135151	0.313082	0.726437
X6NX14|X6NX14_RETFI	X6NX10|X6NX10_RETFI Uncharacterized protein OS=Reticulomyxa filosa GN=RFI_06734 PE=4 SV=1			557	4	150570	183274	190668	309315	294542	163253	318039	338646	252810	290371	506898	285546	403294	392766	401062	174837	255703	303165	360938	399040	1.18561	1.41155	1.56056	0.245633	0.49728	0.642063	0.199543	0.877169	0.407346	0.191177	0	0	0	1.46252	1.73398	2.06442	2.28235	0.548457	0.79409	1.04574	1.19052	0.0217471	0.639857	0.245813
GAUA01003050.1_1-B7G9A2|B7G9A2_PHATC(76.10%)	GAUA01002745.1_1 TSA: Hemiaulus sinensis hemi98736_c0_seq1 transcribed RNA sequence			974	23	3.46492e+06	6.96935e+06	3.28021e+06	4.08433e+06	3.51103e+06	2.39172e+06	3.24946e+06	3.4219e+06	3.57346e+06	3.56205e+06	3.88973e+06	3.33916e+06	4.09283e+06	4.05298e+06	4.3489e+06	4.57149e+06	3.32902e+06	3.41494e+06	3.59698e+06	4.16491e+06	1.02581	1.08049	1.25109	0.0367608	0.111685	0.323184	0.200225	0.995616	0.892837	0.204056	0	0	0	0.728214	0.747007	0.786827	0.91106	-0.457566	-0.420806	-0.345881	-0.134382	0.539752	0.588241	0.646654
B7G2T8|B7G2T8_PHATC	B7G2T8|B7G2T8_PHATC Predicted protein OS=Phaeodactylum tricornutum (strain CCAP 1055/1) GN=PHATRDRAFT_21430 PE=3 SV=1			324	3	424875	147930	389500	411487	422996	440948	433662	530119	565254	408630	713146	741983	470716	458907	544217	320768	425144	509678	621253	491280	1.19884	1.46128	1.15556	0.261636	0.54723	0.208594	0.202127	0.742492	0.16111	0.853111	0	0	0	1.32539	1.58893	1.93677	1.53157	0.40642	0.668056	0.95365	0.615014	0.0792846	0.787307	0.311823
GAUA01016018.1_1-B7G0H8|B7G0H8_PHATC(76.19%)	GAUA01015606.1_1 TSA: Hemiaulus sinensis hemi102878_c0_seq1 transcribed RNA sequence			420	3	1.1333e+06	877965	1.29157e+06	561668	542317	765173	574121	995648	981003	746524	1.42504e+06	1.09871e+06	794916	400158	917679	1.10095e+06	623052	850257	1.09009e+06	704251	1.36466	1.7496	1.13032	0.448546	0.807024	0.176736	0.202832	0.705045	0.192049	0.97857	0	0	0	0.565925	0.772298	0.990142	0.639679	-0.821317	-0.372771	-0.014293	-0.644581	0.124753	0.200017	0.727793
GAKA01014163.1_3-B7FX39|B7FX39_PHATC(71.95%)-B8CDT8|B8CDT8_THAPS(77.91%)-B7FQT3|B7FQT3_PHATC(79.27%)-B8CEA3|B8CEA3_THAPS(85.63%)	GAKA01014086.1_4 TSA: Nitzschia sp. ChengR-2013 comp6270_c0_seq1 transcribed RNA sequence	GAUA01014947.1_1 TSA: Hemiaulus sinensis hemi95788_c0_seq1 transcribed RNA sequence	B8CDT8|B8CDT8_THAPS Peptidyl-prolyl cis-trans isomerase (Fragment) OS=Thalassiosira pseudonana GN=THAPSDRAFT_37976 PE=3 SV=1	789	16	616559	936269	888013	793697	639293	886664	735243	921638	951221	916713	1.05463e+06	800328	786166	654598	738999	813613	773218	869368	923890	726588	1.12435	1.19486	0.939693	0.169091	0.256846	-0.0897385	0.203429	0.72497	0.405599	0.954159	0	0	0	0.950351	1.06853	1.13554	0.893038	-0.0734683	0.0956228	0.183377	-0.163207	0.392981	0.994189	0.980664
X6NW02|X6NW02_RETFI	X6NVX3|X6NVX3_RETFI Serine/threonine protein phosphatase catalytic subunit (Fragment) OS=Reticulomyxa filosa GN=RFI_07147 PE=4 SV=1			600	1	390443	149126	243934	523459	790980	257542	496490	523173	408662	426096	1.05495e+06	1.15516e+06	541618	495856	388959	261168	523994	476108	878736	475478	0.908614	1.677	0.907411	-0.13826	0.745879	-0.140172	0.204821	0.994684	0.346062	0.994475	0	0	0	2.00635	1.823	3.36464	1.82058	1.00457	0.866314	1.75045	0.864402	0.0739737	0.621683	0.765922
B7GAS4|B7GAS4_PHATC	B7GAS4|B7GAS4_PHATC Protein fucoxanthin chl a/c protein OS=Phaeodactylum tricornutum (strain CCAP 1055/1) GN=Lhcr11 PE=4 SV=1			848	10	1.30286e+06	2.15217e+06	1.18184e+06	1.73162e+06	1.01324e+06	888654	1.11746e+06	675180	987814	958361	984185	386723	499761	463181	843175	1.54562e+06	1.21117e+06	926818	776423	602039	0.765224	0.641051	0.497071	-0.386047	-0.64149	-1.00848	0.205158	0.711055	0.406236	0.174384	0	0	0	0.783614	0.59964	0.502336	0.389512	-0.351785	-0.737832	-0.993276	-1.36026	0.0728896	0.804125	0.318717
B8C832|B8C832_THAPS-AB766057.1_2(85.15%)-gi|134142161|gb|ABO61424.1|(87.50%)-B7G0C3|B7G0C3_PHATC(91.57%)	B8C7K3|B8C7K3_THAPS Uncharacterized protein OS=Thalassiosira pseudonana GN=THAPSDRAFT_7805 PE=4 SV=1		gi|134142161|gb|ABO61424.1| alpha tubulin, partial [Grammonema striatula]	435	80	522770	69082.2	534856	216382	448779	622005	520624	422969	497765	264071	1.66881e+06	858210	282011	55935.2	318372	375569	429055	480453	930363	218773	1.11979	2.1684	0.509894	0.163231	1.11663	-0.971732	0.205625	0.998169	0.411356	0.899067	0	0	0	1.14241	1.27927	2.47721	0.582509	0.192085	0.355316	1.30871	-0.779647	0.228731	0.999693	0.99574
X6M7V2|X6M7V2_RETFI	X6M7Q0|X6M7Q0_RETFI Uncharacterized protein OS=Reticulomyxa filosa GN=RFI_28330 PE=3 SV=1			414	3	60611.6	27708.9	72688.8	59031.1	82888.8	55693.5	55311.1	100804	87913.7	79947.2	200266	118608	99105.9	75571.6	128690	53669.7	65871.2	81342.9	132940	101122	1.23488	2.01819	1.53515	0.30437	1.01306	0.618384	0.205994	0.951143	0.185219	0.648375	0	0	0	1.22734	1.51562	2.47701	1.88416	0.295538	0.599909	1.3086	0.913922	0.107154	0.991074	0.851528
GAKA01009918.1_5	GAKA01009841.1_2 TSA: Nitzschia sp. ChengR-2013 comp4041_c0_seq1 transcribed RNA sequence			89	1	406169	234237	690374	309069	665700	345327	422879	657293	491851	489923	568258	1.31077e+06	261178	81613.4	465344	443593	440032	524007	789652	269379	1.19084	1.79453	0.61218	0.251979	0.843608	-0.707973	0.206027	0.980229	0.441461	0.866001	0	0	0	0.991972	1.18128	1.78013	0.607265	-0.0116289	0.24035	0.831979	-0.719602	0.260297	1	0.995177
GAUA01009532.1_1	GAUA01009004.1_4 TSA: Hemiaulus sinensis hemi104685_c0_seq6 transcribed RNA sequence			858	1	7.0695e+06	1.01338e+07	1.1331e+07	8.45103e+06	7.88908e+06	1.3393e+07	1.30548e+07	1.95429e+07	1.61299e+07	1.22053e+07	9.93173e+06	8.35273e+06	8.87855e+06	2.09498e+06	1.57404e+07	9.51141e+06	9.91103e+06	1.62425e+07	1.01632e+07	8.90465e+06	1.63883	1.02545	0.898459	0.712669	0.0362544	-0.154476	0.206849	0.317966	0.999843	0.990417	0	0	0	1.04201	1.70769	1.06853	0.936207	0.0593757	0.772045	0.0956301	-0.0951004	0.205071	0.999931	0.279391
GAKA01000523.1_5	GAKA01000325.1_5 TSA: Nitzschia sp. ChengR-2013 comp1178_c0_seq1 transcribed RNA sequence			162	4	180586	665314	285774	527845	300478	386664	556071	348265	337713	359578	373645	281309	248629	158059	330051	377225	404996	414016	338177	245580	1.02227	0.835015	0.606376	0.0317806	-0.260126	-0.721716	0.207893	0.999438	0.835634	0.264907	0	0	0	1.07362	1.09753	0.896487	0.651016	0.102482	0.134262	-0.157645	-0.619234	0.621202	0.999177	0.997533
B7G6W8|B7G6W8_PHATC	B7G6W8|B7G6W8_PHATC Predicted protein OS=Phaeodactylum tricornutum (strain CCAP 1055/1) GN=PHATRDRAFT_48370 PE=3 SV=1			475	2	87045.5	84399	72039.3	84878.2	81325.6	71815.8	71272.4	58530.4	40488.1	58457	51024.7	58484.7	74811.2	96656.3	48606.6	81161.3	79339.9	56763.6	55988.8	73358	0.715449	0.705683	0.924605	-0.48308	-0.502909	-0.113091	0.209495	0.314687	0.29038	0.958381	0	0	0	0.977558	0.699393	0.689846	0.903855	-0.0327456	-0.515825	-0.535654	-0.145837	0.124859	0.999815	0.264332
B7FPD9|B7FPD9_PHATC	B7FPD9|B7FPD9_PHATC Triose phosphate/phosphate translocator OS=Phaeodactylum tricornutum (strain CCAP 1055/1) GN=Tpt1 PE=4 SV=1			541	2	2.1171e+06	834134	1.09074e+06	658441	944799	498109	525190	456186	663923	418287	317138	525248	307497	578884	532457	1.34732e+06	700450	548433	420224	472946	0.782972	0.599934	0.675203	-0.352967	-0.737123	-0.566606	0.20957	0.636579	0.193367	0.333615	0	0	0	0.519883	0.407054	0.311895	0.351026	-0.943742	-1.29671	-1.68087	-1.51035	0.0378009	0.198572	0.086481
B7FU48|B7FU48_PHATC-B8C931|B8C931_THAPS(71.59%)	B7FU48|B7FU48_PHATC Predicted protein OS=Phaeodactylum tricornutum (strain CCAP 1055/1) GN=PHATRDRAFT_11022 PE=4 SV=1	B8C931|B8C931_THAPS Uncharacterized protein OS=Thalassiosira pseudonana GN=THAPSDRAFT_36431 PE=3 SV=1		575	4	342118	410170	349092	349178	252328	222208	258302	323489	195091	411856	229872	425083	378697	324318	481134	367126	274571	258961	355603	394716	0.943146	1.29512	1.43757	-0.0844463	0.37309	0.523637	0.209952	0.995137	0.636187	0.340138	0	0	0	0.747892	0.705372	0.968613	1.07515	-0.419098	-0.503544	-0.0460078	0.104539	0.185439	0.578758	0.441392
X6NM88|X6NM88_RETFI	X6NM45|X6NM45_RETFI 2-nitropropane dioxygenase OS=Reticulomyxa filosa GN=RFI_10151 PE=4 SV=1			648	1	282631	225858	435430	362494	327701	166997	308966	498317	380487	360960	473271	817954	654735	350617	652558	314640	285731	395923	550728	552637	1.38565	1.92744	1.93412	0.470563	0.946684	0.951674	0.21084	0.841836	0.270518	0.265587	0	0	0	0.908121	1.25834	1.75035	1.75641	-0.139044	0.331519	0.80764	0.81263	0.166255	0.999272	0.963725
B5YNZ5|B5YNZ5_THAPS	B5YNZ5|B5YNZ5_THAPS Translation initiation factor eIF-2, gamma subunit OS=Thalassiosira pseudonana GN=THAPS_7322 PE=4 SV=1			384	1	301516	135413	343845	261219	311814	190244	250556	381368	277167	209035	481432	539565	272576	216794	194506	260258	254426	303030	410011	227959	1.19104	1.61151	0.895974	0.252218	0.688417	-0.158472	0.21169	0.933513	0.309165	0.987912	0	0	0	0.97759	1.16435	1.5754	0.875895	-0.0326981	0.21952	0.655719	-0.19117	0.289632	0.999994	0.984758
X6PG66|X6PG66_RETFI	X6PG66|X6PG66_RETFI Uncharacterized protein OS=Reticulomyxa filosa GN=RFI_00042 PE=4 SV=1			855	1	118569	33537.5	137828	67457.5	67641.7	42676.5	57360.7	37518	51164	44183.7	15781.9	43995.8	38970.2	44114.9	55916.9	96644.7	59258.5	48680.9	34653.8	46334	0.8215	0.58479	0.781895	-0.283668	-0.774009	-0.354953	0.212001	0.745943	0.163023	0.621251	0	0	0	0.613158	0.50371	0.358569	0.479426	-0.705668	-0.989336	-1.47968	-1.06062	0.133616	0.487691	0.272202
X6MNM3|X6MNM3_RETFI	X6MNM1|X6MNM1_RETFI Tubulin alpha-3 chain OS=Reticulomyxa filosa GN=RFI_22337 PE=4 SV=1			623	5	316192	118959	330386	342793	384179	295699	307416	336649	275196	304042	490897	465221	361571	318503	392063	255179	340891	306421	420053	357379	0.898882	1.23222	1.04837	-0.153796	0.301263	0.0681458	0.213078	0.894097	0.425726	0.986085	0	0	0	1.33589	1.20081	1.64611	1.4005	0.417801	0.264005	0.719064	0.485947	0.175676	0.646495	0.914803
AF063800.1_2-GAKA01000934.1_2(83.97%)-GAPN01008684.1_4(85.12%)-B7G5Q1|B7G5Q1_PHATC(87.34%)-B8BQU2|B8BQU2_THAPS(88.53%)-GAUA01000893.1_1(89.84%)	AF063800.1_2 Odontella sinensis glyceraldehyde-3-phosphate dehydrogenase precursor (GapC1) mRNA, complete cds	GAKA01000934.1_2 TSA: Nitzschia sp. ChengR-2013 comp1511_c0_seq1 transcribed RNA sequence	GAPN01008684.1_4 TSA: Cylindrotheca closterium mira_rep_c8751 transcribed RNA sequence	464	72	1.43437e+06	1.97081e+06	1.52075e+06	1.10139e+06	830148	697937	1.10463e+06	756584	727160	944888	752012	610053	587288	474401	664488	1.64198e+06	876492	862792	768985	575392	0.98437	0.877344	0.656472	-0.0227274	-0.188786	-0.607194	0.213234	0.999662	0.874854	0.232794	0	0	0	0.533803	0.525459	0.468329	0.350427	-0.905621	-0.928349	-1.09441	-1.51282	0.000767531	0.00667696	0.00591538
X6MYX3|X6MYX3_RETFI	X6MYQ4|X6MYQ4_RETFI Uncharacterized protein OS=Reticulomyxa filosa GN=RFI_18641 PE=4 SV=1			390	3	491858	318958	495802	514926	650341	602733	615917	415745	463646	475028	1.36606e+06	647873	339116	366983	409470	435539	589334	498436	829654	371856	0.845763	1.40778	0.630978	-0.241675	0.493425	-0.664339	0.213351	0.966898	0.642972	0.706624	0	0	0	1.35311	1.14441	1.90489	0.853784	0.436282	0.194607	0.929707	-0.228056	0.186362	0.911322	0.996463
B5Y5A6|B5Y5A6_PHATC	B5Y5A6|B5Y5A6_PHATC Predicted protein (Fragment) OS=Phaeodactylum tricornutum (strain CCAP 1055/1) GN=PHATR_10260 PE=4 SV=1			413	2	288029	125031	329066	326093	235448	213749	364276	466674	309857	288200	566001	463761	370782	424610	259680	247375	258430	380269	439321	351691	1.47146	1.69996	1.36087	0.557246	0.765501	0.444533	0.214805	0.450753	0.174051	0.647926	0	0	0	1.04469	1.53722	1.77593	1.42169	0.0630735	0.620319	0.828575	0.507607	0.159272	0.999904	0.49893
GAKA01018635.1_4	GAKA01018164.1_1 TSA: Nitzschia sp. ChengR-2013 comp8750_c0_seq1 transcribed RNA sequence			799	2	86824.4	115536	107104	67275.7	58189.9	53221.8	93268.2	86333.8	70989	97049	53423.1	50154.4	77362.9	108977	78445.3	103155	59562.5	83530.3	66875.5	88261.7	1.4024	1.12278	1.48183	0.487896	0.167074	0.567384	0.214922	0.381675	0.951994	0.25094	0	0	0	0.577409	0.809758	0.648303	0.855625	-0.792334	-0.304438	-0.62526	-0.22495	0.0609682	0.0590699	0.622337
X6PGX3|X6PGX3_RETFI	X6PGX3|X6PGX3_RETFI Uncharacterized protein OS=Reticulomyxa filosa GN=RFI_00139 PE=4 SV=1			1032	1	59767.9	59020.5	41094.9	13851.2	54969.3	52212.9	66524.9	19508.7	35072	28773.8	300177	100216	21785.3	12883.6	13315.2	53294.4	40344.4	40368.5	143056	15994.7	1.0006	3.54586	0.396454	0.000861621	1.82613	-1.33477	0.218596	1	0.365475	0.974796	0	0	0	0.757011	0.757463	2.68425	0.30012	-0.401615	-0.400753	1.42452	-1.73639	0.221828	0.999065	0.999071
GAKA01003135.1_5-B7G8Y4|B7G8Y4_PHATC(85.48%)-B8BR30|B8BR30_THAPS(88.08%)	GAKA01003031.1_4 TSA: Nitzschia sp. ChengR-2013 comp917_c0_seq1 transcribed RNA sequence	GAUA01002352.1_1 TSA: Hemiaulus sinensis hemi104112_c1_seq44 transcribed RNA sequence	B8BR30|B8BR30_THAPS Adenine nucleotide translocator ATP/ADP translocase OS=Thalassiosira pseudonana GN=ANT1 PE=3 SV=1	486	12	653196	410337	395095	429203	408553	247549	413128	365538	243237	286089	261823	298772	234254	287242	201860	486209	361768	340634	282228	241119	0.941582	0.780134	0.6665	-0.0868417	-0.358206	-0.585322	0.218635	0.98177	0.540882	0.231335	0	0	0	0.744059	0.700592	0.580466	0.495915	-0.426512	-0.513353	-0.784717	-1.01183	0.0610818	0.481294	0.342422
GAKA01010926.1_2-B5YLQ7|B5YLQ7_THAPS(75.14%)-B7FQ66|B7FQ66_PHATC(83.83%)	GAKA01010751.1_1 TSA: Nitzschia sp. ChengR-2013 comp4477_c0_seq1 transcribed RNA sequence	B8BZ40|B8BZ40_THAPS Phosphoribulokinase OS=Thalassiosira pseudonana GN=PRK1 PE=3 SV=1	B7FQ66|B7FQ66_PHATC Serine hydroxymethyltransferase OS=Phaeodactylum tricornutum (strain CCAP 1055/1) GN=SHMT2 PE=3 SV=1	114	8	161705	155689	188255	93677.4	104574	122099	95257.7	87070.8	89049.8	81914.4	155162	80944	61958.6	62503.8	80048.7	168549	106784	90459.4	106007	68170.4	0.847128	0.992726	0.638397	-0.239348	-0.0105328	-0.647473	0.219142	0.822998	0.999973	0.249524	0	0	0	0.633545	0.536694	0.628937	0.404454	-0.65848	-0.897828	-0.669013	-1.30595	0.00289184	0.040758	0.0101756
X6P463|X6P463_RETFI	X6P3P2|X6P3P2_RETFI Uncharacterized protein OS=Reticulomyxa filosa GN=RFI_04925 PE=4 SV=1			933	1	53826.7	43338	43024.7	53623.7	52059.2	38652.7	50806.5	57327.8	18217.8	54752.5	37578	47620.2	75662.9	135610	45724.3	46729.8	48111.9	42117.4	46650.3	85665.9	0.875405	0.969621	1.78056	-0.191977	-0.0445075	0.832328	0.220414	0.991405	0.99987	0.348829	0	0	0	1.02958	0.901296	0.998298	1.83322	0.0420502	-0.149927	-0.00245725	0.874378	0.210168	0.999992	0.999095
B7G2X4|B7G2X4_PHATC	B7G2X4|B7G2X4_PHATC Predicted protein OS=Phaeodactylum tricornutum (strain CCAP 1055/1) GN=PHATRDRAFT_47229 PE=4 SV=1			606	1	20983.2	8172.15	20200.6	17177.8	8145.75	11239	17668.2	13870.8	7344.72	15505	9031.43	30214.9	28220.1	16325.2	71806.1	16452	12187.5	12961.3	18250.5	38783.8	1.06348	1.49747	3.18225	0.0887994	0.582528	1.67005	0.220532	0.999918	0.964651	0.250539	0	0	0	0.740794	0.787823	1.10932	2.35739	-0.432856	-0.344057	0.149672	1.23719	0.231173	0.995938	0.998127
GAKA01000538.1_3	GAKA01000523.1_5 TSA: Nitzschia sp. ChengR-2013 comp1283_c0_seq2 transcribed RNA sequence			802	1	111101	207590	186016	329652	279167	165052	108693	92981.2	233933	144620	125566	88891.7	76412.9	199354	275303	168236	257957	145202	119693	183690	0.562894	0.464002	0.712095	-0.829065	-1.1078	-0.489858	0.221672	0.346143	0.205992	0.657411	0	0	0	1.53331	0.863089	0.711457	1.09186	0.616646	-0.212419	-0.491151	0.126788	0.26151	0.579573	0.994442
GAPN01000213.1_4-A0T0N5|A0T0N5_THAPS(89.21%)	GAPN01000151.1_1 TSA: Cylindrotheca closterium mira_c151 transcribed RNA sequence			125	11	977185	299024	266653	317304	630307	513645	291840	304675	196312	434398	178805	431612	352180	491842	341555	514287	487085	264276	348272	395192	0.542566	0.715012	0.811342	-0.882129	-0.48396	-0.301619	0.222054	0.181018	0.520578	0.784203	0	0	0	0.947107	0.513868	0.677193	0.768427	-0.0784008	-0.960529	-0.562361	-0.380019	0.598737	0.999827	0.603657
B7GC50|B7GC50_PHATC	B7GC36|B7GC36_PHATC Predicted protein OS=Phaeodactylum tricornutum (strain CCAP 1055/1) GN=PHATRDRAFT_23552 PE=4 SV=1			1172	1	35255.7	181340	37402.4	186262	114679	130332	137798	180570	72559.9	110732	130331	197272	63057.1	37447.1	115320	84666.2	143758	130309	146112	71941.3	0.906451	1.01638	0.500434	-0.141699	0.0234345	-0.998748	0.223159	0.981766	0.999895	0.275992	0	0	0	1.69793	1.53909	1.72574	0.849705	0.763781	0.622082	0.787216	-0.234967	0.369516	0.685901	0.840758
B7FY80|B7FY80_PHATC	B7FY80|B7FY80_PHATC Predicted protein OS=Phaeodactylum tricornutum (strain CCAP 1055/1) GN=PHATRDRAFT_56608 PE=4 SV=1			465	2	350075	204358	350910	658858	532144	479560	443926	387063	465815	437501	1.00199e+06	713441	400961	415704	616930	301781	556854	432268	717644	477865	0.776269	1.28875	0.858152	-0.365372	0.365969	-0.220695	0.223789	0.78286	0.632952	0.929582	0	0	0	1.84522	1.43239	2.37803	1.58348	0.883797	0.518424	1.24977	0.663102	0.0621349	0.294229	0.817415
B8C658|B8C658_THAPS	B8C5W1|B8C5W1_THAPS Uncharacterized protein OS=Thalassiosira pseudonana GN=THAPSDRAFT_6209 PE=4 SV=1			159	1	39440	41001.4	48537.1	79249.8	53579.8	70428.5	70198.6	83813	44394.2	78578.1	37974	74851.8	30211.2	19523.3	58774.9	42992.9	67752.7	66135.2	63801.3	36169.8	0.976127	0.941679	0.53385	-0.0348592	-0.0866925	-0.905493	0.224226	0.999577	0.994	0.261834	0	0	0	1.57591	1.53828	1.484	0.841298	0.656181	0.621322	0.569489	-0.249312	0.149997	0.451705	0.512003
B8C0Z9|B8C0Z9_THAPS	B8C0W4|B8C0W4_THAPS ATP synthase OS=Thalassiosira pseudonana GN=THAPSDRAFT_40156 PE=3 SV=1	AB938081.1_1 Fistulifera solaris fso:g1882 mRNA for precursor of ATPase gamma subunit, complete cds		92	1	364986	279919	440694	314152	442916	594417	361183	515671	544799	419915	438268	564373	356563	230916	347594	361866	450495	473884	474185	311691	1.05192	1.05259	0.691886	0.0730237	0.0739404	-0.531395	0.224361	0.991335	0.991005	0.387974	0	0	0	1.24492	1.30956	1.31039	0.861343	0.316054	0.389078	0.389995	-0.21534	0.218767	0.793164	0.632494
B8CE85|B8CE85_THAPS	B8CDK8|B8CDK8_THAPS Uncharacterized protein OS=Thalassiosira pseudonana GN=THAPSDRAFT_10219 PE=4 SV=1	GAUA01009605.1_1 TSA: Hemiaulus sinensis hemi84463_c1_seq1 transcribed RNA sequence		1095	1	78211.2	169604	63406.1	132503	44958.5	45356	81286.2	52658.7	64860.1	59463.7	33619.7	16851.9	23423.6	13543.8	44116	103740	74272.3	66268.3	36645.1	27027.8	0.892234	0.493388	0.363901	-0.164506	-1.01921	-1.45838	0.224782	0.986259	0.445479	0.274747	0	0	0	0.715944	0.638789	0.353238	0.260533	-0.482082	-0.646588	-1.50129	-1.94046	0.156471	0.857716	0.725927
B7FSS8|B7FSS8_PHATC	B7FSS8|B7FSS8_PHATC Predicted protein OS=Phaeodactylum tricornutum (strain CCAP 1055/1) GN=PHATRDRAFT_25375 PE=3 SV=1			995	2	85176.5	27040.7	94473	22069.4	25899.5	22356.3	21446.1	28280	41236.9	28802.6	28774	41536.3	22879.4	9003.08	27357.4	68896.7	23441.7	30321	33037.6	19746.7	1.29346	1.40935	0.842372	0.37124	0.49503	-0.247471	0.227549	0.71988	0.489069	0.93803	0	0	0	0.340244	0.440094	0.479524	0.286612	-1.55536	-1.18412	-1.06033	-1.80283	0.0443159	0.0646852	0.132992
B7FV04|B7FV04_PHATC	B7FV04|B7FV04_PHATC Predicted protein OS=Phaeodactylum tricornutum (strain CCAP 1055/1) GN=PHATRDRAFT_34199 PE=4 SV=1			681	1	89706.9	63682.8	124592	225664	86543.5	128236	333138	151808	203928	146187	112788	184393	246718	205768	242704	92660.5	146814	229625	147789	231730	1.56405	1.00664	1.57839	0.645284	0.00954905	0.658453	0.228198	0.418505	0.999997	0.399061	0	0	0	1.58443	2.47813	1.59496	2.50085	0.663968	1.30925	0.673517	1.32242	0.0590028	0.776206	0.0891389
X6N871|X6N871_RETFI	X6N7Y8|X6N7Y8_RETFI Uncharacterized protein OS=Reticulomyxa filosa GN=RFI_14829 PE=4 SV=1			710	3	437349	385285	515101	356256	447871	362851	363766	305428	240347	284993	464841	571430	471126	379597	526561	445912	388993	303180	440421	459095	0.779398	1.13221	1.18021	-0.359567	0.179142	0.239049	0.229337	0.666583	0.896335	0.781691	0	0	0	0.872353	0.67991	0.987687	1.02956	-0.197016	-0.556584	-0.0178738	0.042033	0.234825	0.922076	0.319979
X6P8M6|X6P8M6_RETFI	X6P8M4|X6P8M4_RETFI Heat shock protein 70 OS=Reticulomyxa filosa GN=RFI_02695 PE=3 SV=1	X6M0M3|X6M0M3_RETFI Heat shock 70kDa protein OS=Reticulomyxa filosa GN=RFI_30222 PE=3 SV=1		910	1	35458.8	63446	38998.8	183994	226875	53375.7	97507.9	121704	75225.2	159497	210593	532798	178115	176010	160253	45967.8	154748	98145.8	300963	171459	0.63423	1.94485	1.10799	-0.656923	0.959662	0.147945	0.230248	0.922318	0.427287	0.997622	0	0	0	3.36644	2.1351	6.54724	3.72999	1.75122	1.0943	2.71089	1.89917	0.0884584	0.679276	0.964894
B8C7K3|B8C7K3_THAPS	B8C6U8|B8C6U8_THAPS Uncharacterized protein OS=Thalassiosira pseudonana GN=THAPSDRAFT_23747 PE=4 SV=1			587	1	72614.2	130768	64944.4	26296.7	54725.1	32082.1	50054.1	33045.7	38616.4	45480.3	30233.3	24105	50395.3	57786.4	48560.8	89442.1	37701.3	40572.1	33272.9	52247.5	1.07614	0.882539	1.38583	0.105872	-0.180268	0.470748	0.230537	0.986331	0.953482	0.388796	0	0	0	0.421516	0.453612	0.372004	0.584149	-1.24634	-1.14047	-1.42661	-0.775592	0.0248768	0.0425157	0.0569562
B8CG91|B8CG91_THAPS	B8CG46|B8CG46_THAPS Uncharacterized protein OS=Thalassiosira pseudonana GN=THAPSDRAFT_25812 PE=3 SV=1	GAUA01006866.1_1 TSA: Hemiaulus sinensis hemi106080_c0_seq3 transcribed RNA sequence		850	1	10198.1	97544.2	33722	73630.7	563118	61185.4	33735.3	20715.8	38060.7	9848.98	9235.59	106.622	0	7096.45	9332.3	47154.7	232645	30837.3	6397.06	5476.25	0.132551	0.0274971	0.0235391	-2.91538	-5.18457	-5.4088	0.23163	0.371693	0.287255	0.28439	0	0	0	4.93364	0.653959	0.135661	0.116134	2.30265	-0.612728	-2.88192	-3.10614	0.241659	0.44836	0.999849
GAKA01004476.1_3-B5Y493|B5Y493_PHATC(81.36%)	GAKA01004340.1_1 TSA: Nitzschia sp. ChengR-2013 comp2658_c0_seq1 transcribed RNA sequence			258	12	67275.8	114929	98283.7	136075	80333.4	95462.8	133001	131167	113264	132134	101311	134681	97946.4	48415.4	110425	93496	103957	125811	122709	85595.5	1.21022	1.18038	0.823373	0.275268	0.239247	-0.280382	0.232406	0.699743	0.783468	0.793469	0	0	0	1.11189	1.34563	1.31245	0.9155	0.153013	0.428281	0.392259	-0.127369	0.252751	0.982421	0.513632
X6MVM8|X6MVM8_RETFI	X6MVK7|X6MVK7_RETFI 26S protease regulatory subunit 6b OS=Reticulomyxa filosa GN=RFI_19839 PE=4 SV=1			684	1	939917	661752	588361	633482	689384	540964	687286	628280	723233	678286	886803	645302	704654	1.04562e+06	764016	730010	621277	679600	736797	838098	1.09388	1.18594	1.34899	0.129449	0.246031	0.431882	0.232613	0.931728	0.659068	0.202617	0	0	0	0.851052	0.930946	1.0093	1.14806	-0.23268	-0.103231	0.0133507	0.199202	0.433536	0.859017	0.989911
B7FR28|B7FR28_PHATC	B7FR28|B7FR28_PHATC Predicted protein OS=Phaeodactylum tricornutum (strain CCAP 1055/1) GN=PHATRDRAFT_43233 PE=4 SV=1			346	1	5373.65	41522.3	29535.9	50395.6	7059.46	11328.2	40454.3	45258.3	95572.4	29868.6	25102.2	47791.9	106900	16645.3	171521	25477.3	22927.8	60428.3	34254.2	98355.3	2.6356	1.49401	4.28979	1.39813	0.579186	2.10091	0.234472	0.728534	0.988229	0.229885	0	0	0	0.89993	2.37185	1.3445	3.86051	-0.152116	1.24601	0.427071	1.94879	0.191777	0.99999	0.81858
B7G6D6|B7G6D6_PHATC	B7G6D6|B7G6D6_PHATC Predicted protein OS=Phaeodactylum tricornutum (strain CCAP 1055/1) GN=PHATRDRAFT_38622 PE=4 SV=1			1072	1	168567	246158	228475	138534	166669	284147	140384	162057	269152	166242	182243	132210	267098	243904	262735	214400	196450	190531	160232	257912	0.96987	0.815636	1.31286	-0.0441362	-0.294003	0.392718	0.234848	0.999044	0.840656	0.531586	0	0	0	0.916278	0.888671	0.74735	1.20295	-0.126142	-0.170278	-0.420145	0.266576	0.282125	0.991872	0.976712
B7G2W2|B7G2W2_PHATC	B7G2W2|B7G2W2_PHATC 3-oxoacyl-[acyl-carrier-protein] synthase OS=Phaeodactylum tricornutum (strain CCAP 1055/1) GN=FABFa PE=3 SV=1			466	2	142906	360713	133593	235226	137246	139344	178041	156318	205205	176990	92471	103434	97448.4	131122	138667	212404	170605	179855	124298	122413	1.05421	0.728573	0.717519	0.0761673	-0.456855	-0.478912	0.23802	0.991317	0.51892	0.488292	0	0	0	0.803212	0.846757	0.585198	0.576319	-0.316148	-0.239981	-0.773003	-0.79506	0.464449	0.9372	0.973585
X6MKQ3|X6MKQ3_RETFI	X6MKH6|X6MKH6_RETFI Uncharacterized protein OS=Reticulomyxa filosa GN=RFI_23014 PE=4 SV=1			1163	2	1.45793e+06	1.07884e+06	1.61231e+06	1.66428e+06	1.49847e+06	2.1523e+06	1.60283e+06	1.64906e+06	1.39296e+06	1.31112e+06	2.64227e+06	1.50123e+06	1.17921e+06	719586	1.37608e+06	1.38303e+06	1.77168e+06	1.54829e+06	1.81821e+06	1.09163e+06	0.873908	1.02626	0.616152	-0.194447	0.0373977	-0.698642	0.238236	0.921087	0.999143	0.298773	0	0	0	1.28102	1.11949	1.31466	0.789301	0.357291	0.162843	0.394688	-0.341352	0.252733	0.772475	0.986201
B7FUC9|B7FUC9_PHATC	B7FUC9|B7FUC9_PHATC Predicted protein OS=Phaeodactylum tricornutum (strain CCAP 1055/1) GN=PHATRDRAFT_44510 PE=4 SV=1			459	5	66477.6	110913	96999.8	71656.5	58532.8	104266	89513.9	105593	132139	89797.6	81623.2	89720.9	80060.2	61716.1	99086.3	91463.3	78151.8	109082	87047.2	80287.5	1.39577	1.11382	1.02733	0.481059	0.155519	0.0388968	0.238252	0.25306	0.933959	0.998928	0	0	0	0.854461	1.19263	0.951717	0.877811	-0.226914	0.254145	-0.0713952	-0.188017	0.371608	0.913552	0.800365
X6P6W0|X6P6W0_RETFI	X6P6I0|X6P6I0_RETFI Beta-tubulin OS=Reticulomyxa filosa GN=RFI_03413 PE=3 SV=1			340	2	38832.4	11921.4	25660.2	58248.3	72332.8	26174	28428.5	32742.9	23569.3	26575.3	26284.2	52189.2	30457.2	31362.7	31768.9	25471.3	52251.7	28246.9	35016.2	31196.3	0.540593	0.670145	0.597038	-0.887384	-0.577454	-0.744104	0.238462	0.239191	0.484989	0.331136	0	0	0	2.05139	1.10897	1.37473	1.22476	1.0366	0.149219	0.459149	0.292498	0.225058	0.209833	0.999097
B8BY90|B8BY90_THAPS	B8BY55|B8BY55_THAPS S-adenosylmethionine synthase OS=Thalassiosira pseudonana GN=AMS1 PE=3 SV=1			233	1	89546.5	119174	108883	91869.9	51453.5	94772.3	100119	137518	41789.9	104811	106649	72939.9	46161.1	52318.1	45312	105868	79365.2	93142.3	94799.9	47930.4	1.17359	1.19448	0.603922	0.230929	0.256379	-0.727565	0.239535	0.932765	0.909336	0.564025	0	0	0	0.749665	0.8798	0.895457	0.452739	-0.415683	-0.184753	-0.159304	-1.14325	0.150786	0.738691	0.973883
X6PCG8|X6PCG8_RETFI	X6PC89|X6PC89_RETFI Uncharacterized protein OS=Reticulomyxa filosa GN=RFI_00927 PE=3 SV=1			968	2	34082.5	50432.6	75711.9	269227	174895	95741.2	451058	152658	97501.5	295135	205048	367250	118994	51366.3	92029.3	53409	179955	233739	289144	87463.2	1.29888	1.60676	0.48603	0.377267	0.684157	-1.04088	0.240001	0.935165	0.655572	0.754669	0	0	0	3.36937	4.3764	5.41378	1.63761	1.75248	2.12974	2.43664	0.711594	0.0851259	0.572877	0.26607
GAKA01001664.1_4	GAKA01001562.1_2 TSA: Nitzschia sp. ChengR-2013 comp1844_c0_seq1 transcribed RNA sequence	GAUA01012225.1_1 TSA: Hemiaulus sinensis hemi101274_c0_seq1 transcribed RNA sequence		750	3	1.10435e+07	1.82505e+07	1.2086e+07	1.42501e+07	7.21806e+06	1.39897e+07	1.1863e+07	9.79221e+06	7.37254e+06	9.11012e+06	9.54643e+06	6.57125e+06	7.32496e+06	5.45101e+06	8.99702e+06	1.37934e+07	1.18193e+07	9.67593e+06	8.40927e+06	7.25766e+06	0.818655	0.711486	0.614052	-0.288673	-0.491092	-0.703568	0.240337	0.745007	0.421595	0.212966	0	0	0	0.856884	0.701492	0.609661	0.526171	-0.222829	-0.511501	-0.713921	-0.926397	0.111282	0.91334	0.452604
B7FTU0|B7FTU0_PHATC	B7FTU0|B7FTU0_PHATC Predicted protein OS=Phaeodactylum tricornutum (strain CCAP 1055/1) GN=PHATRDRAFT_18893 PE=4 SV=1			581	6	116515	254947	106853	185850	74940.4	81672.1	118231	87546.5	80673.9	86715.7	107026	41914.2	42749.6	44671.7	58054.2	159438	114154	95483.7	78551.9	48491.8	0.836445	0.68812	0.424792	-0.257658	-0.539267	-1.23517	0.241257	0.922901	0.653869	0.208431	0	0	0	0.715978	0.598876	0.492679	0.304141	-0.482014	-0.739672	-1.02128	-1.71719	0.156945	0.794173	0.540686
X6MBL1|X6MBL1_RETFI	X6MBJ9|X6MBJ9_RETFI Propionyl Coenzyme A carboxylase, beta polypeptide OS=Reticulomyxa filosa GN=RFI_26123 PE=4 SV=1			169	4	335749	220322	328950	107867	97554.5	279920	189683	187996	97382.9	246617	275108	278510	463793	356057	127625	295007	161781	158354	266745	315825	0.978819	1.64881	1.95218	-0.0308853	0.721423	0.965086	0.241357	0.999974	0.62173	0.332086	0	0	0	0.548396	0.536781	0.9042	1.07057	-0.86671	-0.897595	-0.145286	0.0983764	0.211839	0.486426	0.463713
GAKA01006464.1_3	GAKA01006376.1_1 TSA: Nitzschia sp. ChengR-2013 comp3732_c0_seq1 transcribed RNA sequence	GAPN01000273.1_2 TSA: Cylindrotheca closterium mira_c273 transcribed RNA sequence		57	1	63543	46314.5	68534.6	105404	93716.4	109611	89776.4	76799.1	91662	67313.8	55304.1	92878.8	71857.1	107557	51337.9	59464.1	102911	86079.2	71832.2	76917.4	0.836447	0.698007	0.74742	-0.257655	-0.518687	-0.420008	0.242363	0.677948	0.230922	0.357236	0	0	0	1.73063	1.44758	1.20799	1.29351	0.7913	0.533646	0.272613	0.371292	0.089147	0.0643724	0.368498
B7GED8|B7GED8_PHATC	B7GE67|B7GE67_PHATC Fructose-bisphosphate aldolase OS=Phaeodactylum tricornutum (strain CCAP 1055/1) GN=FbaC5 PE=3 SV=1			1159	2	5760.9	25660.9	8473.26	10377.8	9693.62	6051.42	12671.3	4865.51	17640.6	24044.6	3340.73	8566.22	17669.3	15740.8	42644.5	13298.4	8707.6	11725.8	11983.8	25351.5	1.34662	1.37625	2.91143	0.429338	0.460744	1.54173	0.242863	0.980722	0.975649	0.241128	0	0	0	0.654788	0.881747	0.901152	1.90637	-0.610901	-0.181563	-0.150157	0.930825	0.355877	0.978109	0.999641
X6P6F9|X6P6F9_RETFI	X6P6D5|X6P6D5_RETFI Medium-chain-fatty-acid--CoA ligase OS=Reticulomyxa filosa GN=RFI_03359 PE=4 SV=1			229	5	365231	186909	324766	410997	397084	222218	358311	263398	277478	233478	304833	260730	241111	261565	186889	292302	343433	299729	266347	229855	0.872743	0.775543	0.669286	-0.196371	-0.366722	-0.579305	0.242877	0.837154	0.495133	0.211859	0	0	0	1.17493	1.02541	0.911205	0.786361	0.232569	0.0361982	-0.134153	-0.346736	0.429106	0.897285	0.999928
X6NCS1|X6NCS1_RETFI	X6NCI4|X6NCI4_RETFI Actin-related protein 2 OS=Reticulomyxa filosa GN=RFI_13714 PE=3 SV=1			904	8	625792	352811	631435	335486	473258	315828	420800	378558	451754	401137	646973	420004	531257	668384	438693	536679	374858	417037	489371	546111	1.11252	1.30549	1.45685	0.153834	0.384586	0.542852	0.24368	0.953994	0.538844	0.238753	0	0	0	0.698476	0.77707	0.91185	1.01757	-0.517718	-0.363884	-0.133132	0.0251343	0.343618	0.462939	0.71168
X6NYY0|X6NYY0_RETFI	X6NYU3|X6NYU3_RETFI Uncharacterized protein OS=Reticulomyxa filosa GN=RFI_06113 PE=4 SV=1			365	1	4661.95	106.948	85672.1	9529.65	18762.5	18158.4	15566.2	31188.8	31104.9	38128.5	121745	20924.5	31978.8	2915.1	8974.54	30147	15483.5	25953.3	60266.2	14622.8	1.67619	3.89228	0.944412	0.745186	1.96062	-0.0825114	0.24506	0.967823	0.29115	0.99998	0	0	0	0.5136	0.860892	1.99908	0.48505	-0.961282	-0.216096	0.999334	-1.04379	0.485861	0.981027	0.99985
K0STF7|K0STF7_THAOC-B7G8A9|B7G8A9_PHATC(87.68%)	K0ST86|K0ST86_THAOC Uncharacterized protein (Fragment) OS=Thalassiosira oceanica GN=THAOC_09115 PE=4 SV=1			892	11	737765	876115	765462	625770	659639	792959	533272	620080	751459	661088	749709	745245	1.02765e+06	679821	813306	793114	692789	634937	718681	840259	0.916494	1.03737	1.21286	-0.125803	0.0529341	0.278417	0.246144	0.924573	0.992159	0.446307	0	0	0	0.873505	0.800562	0.906151	1.05944	-0.195111	-0.320915	-0.142177	0.0833057	0.226184	0.785104	0.428511
X6M1Z9|X6M1Z9_RETFI	X6M1U6|X6M1U6_RETFI Alanine aminotransferase OS=Reticulomyxa filosa GN=RFI_30449 PE=4 SV=1			1039	1	187300	111751	203968	284663	309977	205759	225401	347132	254151	183830	315269	331542	402778	417821	297121	167673	266800	275561	276880	372573	1.03284	1.03778	1.39645	0.0466155	0.0535041	0.481767	0.248963	0.998403	0.997579	0.286244	0	0	0	1.59119	1.64344	1.65131	2.22202	0.670107	0.716722	0.723611	1.15187	0.0370659	0.373572	0.301471
B7G4K7|B7G4K7_PHATC	B7G4K7|B7G4K7_PHATC Predicted protein OS=Phaeodactylum tricornutum (strain CCAP 1055/1) GN=PHATRDRAFT_47697 PE=4 SV=1			14	1	45975.9	59356.1	29309.5	61738	103032	117677	66948.8	42770.1	72418.6	56732.8	41885.9	23860.4	29435.6	121133	61082.5	44880.5	94148.9	60712.5	40826.3	70550.2	0.644856	0.433636	0.749347	-0.632951	-1.20544	-0.416294	0.249785	0.544615	0.203287	0.768193	0	0	0	2.09777	1.35276	0.909667	1.57196	1.06885	0.435903	-0.136589	0.652561	0.196782	0.254048	0.950118
B7GCM0|B7GCM0_PHATC-B8CGL7|B8CGL7_THAPS(82.82%)	B7GCJ5|B7GCJ5_PHATC Predicted protein OS=Phaeodactylum tricornutum (strain CCAP 1055/1) GN=PHATRDRAFT_49990 PE=4 SV=1			477	5	889581	1.62073e+06	791402	1.13648e+06	741780	843528	1.06163e+06	974052	767140	1.04083e+06	871292	869008	736692	592400	790430	1.10057e+06	907264	934273	927045	706507	1.02977	1.0218	0.778723	0.042322	0.0311162	-0.360818	0.2498	0.995547	0.998229	0.38936	0	0	0	0.824359	0.8489	0.842332	0.641947	-0.278656	-0.236334	-0.24754	-0.639474	0.445461	0.857293	0.910183
GAKA01005969.1_1	GAKA01005535.1_3 TSA: Nitzschia sp. ChengR-2013 comp3288_c0_seq1 transcribed RNA sequence	B8CET1|B8CET1_THAPS Uncharacterized protein OS=Thalassiosira pseudonana GN=THAPSDRAFT_25629 PE=3 SV=1		50	1	3.27493e+06	7.04359e+06	2.87906e+06	2.93296e+06	1.35732e+06	1.4213e+06	2.75312e+06	2.88782e+06	1.01461e+06	2.48427e+06	2.64815e+06	2.03253e+06	1.44672e+06	630501	1.35607e+06	4.39919e+06	1.90386e+06	2.21852e+06	2.38832e+06	1.14443e+06	1.16527	1.25446	0.601111	0.220669	0.327068	-0.734297	0.251028	0.95165	0.851693	0.611484	0	0	0	0.432775	0.504301	0.542899	0.260146	-1.20831	-0.987643	-0.881244	-1.94261	0.0760886	0.166445	0.259833
GAUA01008057.1_1	GAUA01007457.1_3 TSA: Hemiaulus sinensis hemi113464_c0_seq1 transcribed RNA sequence			242	1	57048.7	68318.5	48059.3	29296.8	20031	54810.5	28944.2	54548	32204.2	43683.5	24632.2	45677.5	60904.9	62798.7	300802	57808.8	34712.8	38565.5	37997.7	141502	1.11099	1.09463	4.07637	0.151842	0.130447	2.02728	0.251071	0.999881	0.999926	0.313758	0	0	0	0.600475	0.66712	0.6573	2.44776	-0.735824	-0.583981	-0.605377	1.29146	0.259779	0.990237	0.995108
B7G0P5|B7G0P5_PHATC	B7G0P5|B7G0P5_PHATC Thioredoxin f OS=Phaeodactylum tricornutum (strain CCAP 1055/1) GN=Trx-f PE=4 SV=1			1061	2	1.65146e+06	5.57917e+06	1.69362e+06	2.22707e+06	1.25095e+06	1.22269e+06	2.36202e+06	2.00211e+06	2.33805e+06	2.30303e+06	1.54768e+06	1.5817e+06	1.43748e+06	1.12299e+06	2.02569e+06	2.97475e+06	1.5669e+06	2.23406e+06	1.8108e+06	1.52872e+06	1.42578	1.15566	0.975631	0.511752	0.208713	-0.035593	0.251285	0.309535	0.899778	0.999519	0	0	0	0.526735	0.751008	0.608724	0.513898	-0.924852	-0.4131	-0.716139	-0.960445	0.485302	0.531926	0.912291
GAUB01000753.1_1	GAUB01000427.1_1 TSA: Leptocylindrus danicus lepto77521_c1_seq2 transcribed RNA sequence			669	1	124392	154504	132179	76439.9	54136.7	128015	68210	93238.4	88154.3	71422.5	69031.7	26805.7	49627.1	26189.7	68463.6	137025	86197.2	83200.9	55753.3	48093.4	0.965239	0.646811	0.557947	-0.0510418	-0.628583	-0.841801	0.254111	0.998901	0.512545	0.339777	0	0	0	0.629061	0.607195	0.406884	0.350983	-0.668727	-0.719769	-1.29731	-1.51053	0.00872804	0.150192	0.119846
B7G162|B7G162_PHATC-GAUA01004729.1_1(87.90%)-B8CBV3|B8CBV3_THAPS(88.08%)	B7G162|B7G162_PHATC Predicted protein OS=Phaeodactylum tricornutum (strain CCAP 1055/1) GN=PHATRDRAFT_27923 PE=3 SV=1	GAUA01004729.1_1 TSA: Hemiaulus sinensis hemi84409_c0_seq1 transcribed RNA sequence	B8CBV3|B8CBV3_THAPS Vacuolar proton pump alpha subunit OS=Thalassiosira pseudonana GN=VAT2 PE=3 SV=1	250	19	119166	80730.2	76012.9	107388	120379	101689	104457	79215.7	76466	96074.3	87404.6	118840	104620	99734.6	88004.1	91969.7	109819	86712.7	100773	97452.9	0.7896	0.91763	0.887399	-0.340806	-0.124016	-0.172346	0.255805	0.204807	0.825654	0.658527	0	0	0	1.19407	0.94284	1.09572	1.05962	0.255892	-0.0849149	0.131876	0.083546	0.47702	0.643564	0.993035
B7G955|B7G955_PHATC	B7G955|B7G955_PHATC Protein fucoxanthin chlorophyll a/c protein OS=Phaeodactylum tricornutum (strain CCAP 1055/1) GN=Lhcf9 PE=4 SV=1			981	2	2.20426e+06	3.0433e+06	2.67765e+06	1.58053e+06	1.66776e+06	2.35231e+06	1.37452e+06	1.50484e+06	1.78081e+06	1.84507e+06	1.41141e+06	1.57519e+06	1.53632e+06	1.04628e+06	1.45155e+06	2.64174e+06	1.86687e+06	1.55339e+06	1.61056e+06	1.34472e+06	0.832082	0.862706	0.720306	-0.265203	-0.213059	-0.473319	0.256154	0.576469	0.710742	0.202997	0	0	0	0.706682	0.588017	0.609659	0.509027	-0.500867	-0.76607	-0.713926	-0.974186	0.0048603	0.0838511	0.0132464
K0R1R2|K0R1R2_THAOC	GAUB01014398.1_1 TSA: Leptocylindrus danicus lepto78905_c0_seq1 transcribed RNA sequence			1152	1	26289.7	104459	25417.2	97929.3	31475.8	80470.5	52052.4	34797.1	88304.8	30082	50189.8	14288.2	22363	51364.2	33442.3	52055.2	69958.5	58384.8	31520	35723.2	0.834563	0.450553	0.510634	-0.260908	-1.15023	-0.96964	0.257084	0.938191	0.302207	0.388895	0	0	0	1.34393	1.12159	0.605511	0.686255	0.426457	0.165549	-0.723775	-0.543183	0.52939	0.944887	0.998854
X6MMZ8|X6MMZ8_RETFI	X6MMY7|X6MMY7_RETFI Uncharacterized protein OS=Reticulomyxa filosa GN=RFI_22932 PE=4 SV=1			957	4	1.4968e+06	985490	1.27245e+06	1.54375e+06	1.48878e+06	2.04289e+06	1.82973e+06	1.98744e+06	1.25972e+06	1.73726e+06	2.77921e+06	2.8649e+06	1.97587e+06	2.54294e+06	1.39165e+06	1.25158e+06	1.69181e+06	1.6923e+06	2.46045e+06	1.97016e+06	1.00029	1.45433	1.16453	0.000419824	0.54036	0.219745	0.257303	1	0.293875	0.896583	0	0	0	1.35174	1.35213	1.96588	1.57413	0.434812	0.435232	0.975172	0.654557	0.0804678	0.758394	0.757694
B5Y4J2|B5Y4J2_PHATC	B5Y4J2|B5Y4J2_PHATC Elongation factor 1-alpha OS=Phaeodactylum tricornutum (strain CCAP 1055/1) GN=EF-1 PE=3 SV=1			458	2	79066.9	30810.6	144781	21740.7	33704.4	16701.8	31370.7	41508.4	96186.9	62514.4	42855.5	34821.8	51724.6	75464.3	44540.9	84886.1	24049	56355.3	46730.6	57243.3	2.34336	1.94314	2.38028	1.22858	0.958391	1.25113	0.257814	0.304576	0.573585	0.285224	0	0	0	0.283309	0.663893	0.550509	0.674353	-1.81955	-0.590977	-0.861162	-0.568423	0.293274	0.206713	0.802102
B7GA37|B7GA37_PHATC	B7GA37|B7GA37_PHATC Predicted protein OS=Phaeodactylum tricornutum (strain CCAP 1055/1) GN=PHATRDRAFT_49286 PE=4 SV=1			726	10	380018	737363	446135	450288	313204	139029	420163	287436	151936	699876	162980	898482	754799	315131	1.03678e+06	521172	300840	286512	587113	702237	0.952372	1.95158	2.33425	-0.0704034	0.964639	1.22296	0.258423	0.999906	0.620755	0.365341	0	0	0	0.577238	0.549745	1.12652	1.34742	-0.792761	-0.863164	0.171878	0.430198	0.304511	0.844323	0.813763
K0TD64|K0TD64_THAOC	K0TC35|K0TC35_THAOC Uncharacterized protein OS=Thalassiosira oceanica GN=THAOC_01996 PE=3 SV=1	B7GEG8|B7GEG8_PHATC CPS III, carbamoyl-phosphate synthase mitochindrial OS=Phaeodactylum tricornutum (strain CCAP 1055/1) GN=PHATRDRAFT_24195 PE=3 SV=1		445	1	1.08532e+06	858402	1.10084e+06	548190	804544	780019	583235	561549	614913	661295	1.01136e+06	460443	935380	847673	834765	1.01486e+06	710918	586566	711034	872606	0.825082	1.00016	1.22744	-0.27739	0.000236303	0.295648	0.258609	0.776823	1	0.619327	0	0	0	0.700511	0.577979	0.700626	0.859833	-0.51352	-0.79091	-0.513284	-0.217872	0.0506018	0.191201	0.0430395
B7FY00|B7FY00_PHATC	B7FY00|B7FY00_PHATC Ribonucleoside-diphosphate reductase OS=Phaeodactylum tricornutum (strain CCAP 1055/1) GN=PHATRDRAFT_45529 PE=3 SV=1			119	1	108976	54002.2	49197.3	31506.5	121767	37228.2	100064	57404.5	75741.6	27162.7	213750	173115	41496.2	46421.5	37328.1	70725	63500.5	77736.6	138009	41748.6	1.22419	2.17336	0.657453	0.291827	1.11992	-0.605039	0.26147	0.9889	0.419332	0.962851	0	0	0	0.89785	1.09914	1.95135	0.590295	-0.155454	0.136373	0.964471	-0.760493	0.299329	0.999784	0.999808
K0SB43|K0SB43_THAOC	K0SAZ3|K0SAZ3_THAOC Uncharacterized protein OS=Thalassiosira oceanica GN=THAOC_17305 PE=3 SV=1			248	1	303950	171662	343790	206473	203977	295494	242769	319853	248270	254501	179208	209227	128848	37253.6	273641	273134	235315	270297	214312	146581	1.14866	0.910746	0.622915	0.199955	-0.13488	-0.682893	0.261787	0.928356	0.982632	0.465246	0	0	0	0.861535	0.989613	0.784639	0.536663	-0.215019	-0.0150635	-0.349899	-0.897912	0.297801	0.969271	0.999999
X6M8X2|X6M8X2_RETFI	X6M8Q5|X6M8Q5_RETFI Tubulin alpha-1 chain (Fragment) OS=Reticulomyxa filosa GN=RFI_27995 PE=3 SV=1	X6NL98|X6NL98_RETFI Tubulin alpha-3 chain OS=Reticulomyxa filosa GN=RFI_10072 PE=3 SV=1		909	3	476092	431885	611552	243452	354302	501331	362226	793549	643495	444321	827834	682753	564794	541189	291077	506510	366362	599757	651636	465687	1.63706	1.77867	1.27111	0.711107	0.830796	0.34609	0.263084	0.422283	0.2727	0.898978	0	0	0	0.723307	1.1841	1.28652	0.919403	-0.46732	0.243787	0.363476	-0.12123	0.299189	0.82756	0.95239
X6N037|X6N037_RETFI	X6MZZ0|X6MZZ0_RETFI Uncharacterized protein OS=Reticulomyxa filosa GN=RFI_18012 PE=4 SV=1	B7G218|B7G218_PHATC Histone H3 OS=Phaeodactylum tricornutum (strain CCAP 1055/1) GN=H3.3 PE=3 SV=1		878	4	91370.9	104923	106307	230514	139162	149025	204441	252544	144831	203067	197502	236226	297139	183794	307288	100867	172900	200605	212265	262740	1.16024	1.22767	1.51961	0.214418	0.295925	0.603696	0.263613	0.909014	0.786153	0.219409	0	0	0	1.71414	1.98881	2.10441	2.60482	0.777489	0.991907	1.07341	1.38119	0.0179863	0.369879	0.133578
B8CCW2|B8CCW2_THAPS-B7FX21|B7FX21_PHATC(81.09%)	B8CCS6|B8CCS6_THAPS Serine hydroxymethyltransferase OS=Thalassiosira pseudonana GN=THAPSDRAFT_26031 PE=3 SV=1			455	4	16758.2	16818.8	25463.4	35130.1	51366.8	26385.7	26159.4	32745.2	20296.9	37399.7	20898.7	46231.9	51576.8	35631.6	47017.9	19680.1	37627.5	26400.5	34843.4	44742.1	0.701627	0.926008	1.18908	-0.511224	-0.110903	0.249844	0.265003	0.575147	0.986915	0.835186	0	0	0	1.91195	1.34148	1.77049	2.27346	0.935049	0.423825	0.824146	1.18489	0.0646955	0.22211	0.904854
GAUB01010684.1_1	GAUB01010302.1_1 TSA: Leptocylindrus danicus lepto1383942_c0_seq1 transcribed RNA sequence	A0T0F2|A0T0F2_PHATC ATP-dependent zinc metalloprotease FtsH OS=Phaeodactylum tricornutum (strain CCAP 1055/1) GN=ftsH PE=3 SV=1		729	1	59969.9	30308.4	45708.6	52051.3	30070.8	39158.9	42475.8	80940.9	17828.7	46755	44025.3	78182.2	18853.8	2224.75	38087.9	45329	40427	47081.8	56320.8	19722.1	1.16461	1.39315	0.487846	0.21985	0.478348	-1.0355	0.265047	0.979648	0.798622	0.649193	0	0	0	0.891858	1.03867	1.24249	0.435089	-0.165115	0.0547357	0.313234	-1.20062	0.313538	0.997989	0.999965
X6PBL3|X6PBL3_RETFI	X6PBH2|X6PBH2_RETFI Chaperonin CPN60-2, mitochondrial (Fragment) OS=Reticulomyxa filosa GN=RFI_01669 PE=3 SV=1			780	1	775583	1.16187e+06	761736	1.57862e+06	1.85689e+06	1.05235e+06	605824	668972	871701	1.35503e+06	1.08685e+06	268143	830680	575221	1.67012e+06	899731	1.49596e+06	715499	903342	1.02534e+06	0.478289	0.603856	0.685408	-1.06405	-0.727723	-0.544966	0.266305	0.234105	0.435486	0.609148	0	0	0	1.66267	0.795236	1.00401	1.13961	0.733501	-0.330544	0.00577771	0.188536	0.283404	0.457218	0.981316
GAKA01003363.1_5	GAKA01003292.1_4 TSA: Nitzschia sp. ChengR-2013 comp2080_c0_seq1 transcribed RNA sequence	B7FSN7|B7FSN7_PHATC Delta-aminolevulinic acid dehydratase OS=Phaeodactylum tricornutum (strain CCAP 1055/1) GN=PHATRDRAFT_50723 PE=3 SV=1		654	1	1.21109e+06	1.23029e+06	1.145e+06	564636	523063	934566	646949	494120	365971	507390	405891	443824	463232	495955	500084	1.19546e+06	674089	502347	452368	486423	0.745224	0.671081	0.721602	-0.424255	-0.57544	-0.470725	0.266715	0.457156	0.265924	0.388401	0	0	0	0.563874	0.420212	0.378405	0.406892	-0.826556	-1.25081	-1.402	-1.29728	0.000116247	0.00296469	0.000321482
X6PB07|X6PB07_RETFI	X6PAQ7|X6PAQ7_RETFI Uncharacterized protein OS=Reticulomyxa filosa GN=RFI_01859 PE=3 SV=1			1064	4	318187	279882	398823	708731	529264	627217	664443	683047	734739	656148	810115	901514	692397	779162	562396	332297	621737	694076	789259	677985	1.11635	1.26944	1.09047	0.158789	0.344194	0.124948	0.267371	0.792758	0.218992	0.886705	0	0	0	1.87103	2.08872	2.37516	2.0403	0.903831	1.06262	1.24802	1.02878	0.00104088	0.0181715	0.00418846
X6MR18|X6MR18_RETFI	X6MR09|X6MR09_RETFI Uncharacterized protein OS=Reticulomyxa filosa GN=RFI_20925 PE=4 SV=1			1028	2	316685	236272	381855	259509	192070	272622	277058	335620	347873	315265	697738	274434	455659	415596	371354	311604	241400	320184	429146	414203	1.32636	1.77774	1.71584	0.407474	0.830042	0.778912	0.275785	0.856876	0.306226	0.367985	0	0	0	0.774701	1.02753	1.37721	1.32926	-0.368288	0.0391854	0.461753	0.410624	0.301088	0.937963	0.99998
X6NKP6|X6NKP6_RETFI	X6NKK9|X6NKK9_RETFI RAB32, member RAS oncogene family OS=Reticulomyxa filosa GN=RFI_10610 PE=4 SV=1			5	1	678022	490084	459195	514869	417169	245961	397435	334917	328676	330233	241515	256333	244450	359164	187252	542434	392666	353676	276027	263622	0.900703	0.702956	0.671364	-0.150876	-0.508493	-0.574832	0.277337	0.943309	0.404947	0.328161	0	0	0	0.723897	0.652017	0.508868	0.485999	-0.466143	-0.617019	-0.974637	-1.04098	0.0276321	0.350205	0.174726
GAKA01015556.1_3-A0T0M6|PSAL_PHATC(94.70%)	GAKA01015165.1_1 TSA: Nitzschia sp. ChengR-2013 comp6871_c0_seq1 transcribed RNA sequence			1011	13	328064	443232	403408	575948	251474	331073	669201	740782	253491	644846	531101	844500	506612	316213	457861	391568	386165	554491	673482	426895	1.43589	1.74403	1.10547	0.521946	0.802422	0.144664	0.278761	0.681948	0.288336	0.992264	0	0	0	0.986202	1.41608	1.71996	1.09022	-0.0200447	0.501901	0.782377	0.124619	0.22316	0.999999	0.746939
X6MRT7|X6MRT7_RETFI	X6MRD1|X6MRD1_RETFI 14-3-3-like protein OS=Reticulomyxa filosa GN=RFI_20770 PE=3 SV=1			601	1	3846.23	4828.23	2924.85	5588.35	32325.8	10830.6	14876.8	10310.1	4532.22	16930	2994.85	20933.7	20548.9	57071.3	19627	3866.44	16248.2	9906.39	13619.5	32415.7	0.60969	0.838214	1.99503	-0.713853	-0.254609	0.99641	0.279717	0.941465	0.995261	0.519503	0	0	0	4.20238	2.56215	3.5225	8.38388	2.07121	1.35735	1.8166	3.06762	0.140542	0.741385	0.972767
GAKA01002536.1_6	GAKA01002523.1_2 TSA: Nitzschia sp. ChengR-2013 comp616_c0_seq1 transcribed RNA sequence	B5Y5I5|B5Y5I5_PHATC Predicted protein OS=Phaeodactylum tricornutum (strain CCAP 1055/1) GN=PHATR_25856 PE=3 SV=1		72	1	2.15442e+06	1.01873e+06	1.844e+06	2.04867e+06	1.22927e+06	719166	1.3219e+06	1.27015e+06	672918	1.52151e+06	846674	1.3503e+06	761874	511763	672736	1.67238e+06	1.33237e+06	1.08832e+06	1.23949e+06	648791	0.816833	0.930294	0.486946	-0.291887	-0.104242	-1.03817	0.279786	0.89237	0.992711	0.272852	0	0	0	0.796688	0.650761	0.741154	0.387944	-0.327913	-0.6198	-0.432155	-1.36608	0.175475	0.889443	0.556028
B7G279|B7G279_PHATC	B7G279|B7G279_PHATC Predicted protein OS=Phaeodactylum tricornutum (strain CCAP 1055/1) GN=PHATRDRAFT_37131 PE=3 SV=1			286	1	887308	401170	682916	546354	656038	661886	474772	432490	584275	448173	745055	381709	483656	376498	424406	657131	621426	497179	524979	428186	0.800062	0.844797	0.689039	-0.321817	-0.243323	-0.537343	0.282432	0.559096	0.727242	0.230921	0	0	0	0.945665	0.75659	0.798895	0.651599	-0.0805995	-0.402416	-0.323923	-0.617943	0.376067	0.998067	0.686614
X6PAM8|X6PAM8_RETFI	X6PAM7|X6PAM7_RETFI NEDD8-activating enzyme E1 catalytic subunit OS=Reticulomyxa filosa GN=RFI_01474 PE=4 SV=1			1104	2	1.10311e+06	992203	1.20112e+06	979427	941663	1.02924e+06	943868	909916	1.21533e+06	873664	1.42292e+06	1.26096e+06	1.24908e+06	1.16471e+06	1.26173e+06	1.09881e+06	983442	1.02304e+06	1.18585e+06	1.22517e+06	1.04026	1.20581	1.2458	0.0569453	0.270007	0.317075	0.284133	0.990913	0.49098	0.353898	0	0	0	0.895007	0.93104	1.07921	1.115	-0.16003	-0.103084	0.109977	0.157045	0.33662	0.890631	0.973394
X6NI17|X6NI17_RETFI	X6NHV9|X6NHV9_RETFI Cell division cycle protein 48 OS=Reticulomyxa filosa GN=RFI_11649 PE=3 SV=1	EV435771_3 37469_1004 Quinqueloculina sp. cDNA library Quinqueloculina sp. cDNA clone 37469_1004, mRNA sequence		1117	1	122117	98237	219179	397070	213803	421914	490894	543855	297697	398013	446368	826863	444845	283881	176875	146511	344262	444149	557081	301867	1.29015	1.61819	0.876852	0.367536	0.694381	-0.189594	0.285529	0.869149	0.418494	0.987433	0	0	0	2.34974	3.03151	3.80232	2.06037	1.2325	1.60004	1.92688	1.04291	0.0559872	0.499377	0.168908
X6PE01|X6PE01_RETFI	X6PD90|X6PD90_RETFI Abnormal embryonic PARtitioning of cytoplasm family member (Par-5) OS=Reticulomyxa filosa GN=RFI_00623 PE=3 SV=1			1124	1	3.62251e+06	2.69048e+06	3.52051e+06	2.67191e+06	3.39191e+06	3.08386e+06	3.57496e+06	3.33956e+06	2.54062e+06	3.39071e+06	4.1485e+06	3.0246e+06	2.85862e+06	2.42677e+06	2.93695e+06	3.27783e+06	3.04923e+06	3.15172e+06	3.52127e+06	2.74078e+06	1.03361	1.15481	0.898844	0.0476941	0.207652	-0.153858	0.286791	0.992096	0.604262	0.838967	0	0	0	0.930257	0.961524	1.07427	0.836156	-0.104299	-0.0566049	0.103353	-0.258157	0.391488	0.97196	0.996965
B7G9Z6|B7G9Z6_PHATC	B7G9Z6|B7G9Z6_PHATC Predicted protein (Fragment) OS=Phaeodactylum tricornutum (strain CCAP 1055/1) GN=PHATRDRAFT_15815 PE=3 SV=1			236	1	622992	718327	673048	640721	579709	757012	590858	555704	669217	658149	701205	617108	612736	886794	772719	671456	659147	605260	658821	757416	0.918246	0.999504	1.14908	-0.123047	-0.000715704	0.200485	0.287001	0.880232	1	0.564967	0	0	0	0.981669	0.901414	0.981182	1.12802	-0.0266915	-0.149739	-0.0274072	0.173794	0.329688	0.999711	0.85993
X6M2P2|X6M2P2_RETFI	X6M2I5|X6M2I5_RETFI Uncharacterized protein OS=Reticulomyxa filosa GN=RFI_29761 PE=4 SV=1			854	2	246662	147580	253966	206287	220065	247996	447960	397824	217620	211670	759035	505968	437146	362808	289974	216069	224783	354468	492224	363309	1.57694	2.18978	1.61627	0.657124	1.13079	0.692668	0.287312	0.739118	0.225971	0.700815	0	0	0	1.04033	1.64053	2.27809	1.68145	0.0570372	0.714161	1.18782	0.749705	0.175265	0.999991	0.749649
B8BY55|B8BY55_THAPS	B8BY07|B8BY07_THAPS Uncharacterized protein OS=Thalassiosira pseudonana GN=THAPSDRAFT_21789 PE=4 SV=1			415	1	64631.4	43600.5	83795.8	114849	157373	67110.1	199406	393137	217452	164656	357528	147367	234328	92775.1	253431	64009.2	113111	269998	223184	193512	2.38703	1.97314	1.71081	1.25521	0.980495	0.774683	0.287522	0.244259	0.50871	0.723843	0	0	0	1.7671	4.21812	3.48674	3.02318	0.821384	2.0766	1.80188	1.59607	0.0745446	0.947855	0.0776639
GAKA01003889.1_3	GAKA01003795.1_6 TSA: Nitzschia sp. ChengR-2013 comp2344_c0_seq1 transcribed RNA sequence	B7FYY0|B7FYY0_PHATC Predicted protein (Fragment) OS=Phaeodactylum tricornutum (strain CCAP 1055/1) GN=PHATRDRAFT_12379 PE=4 SV=1		844	1	178982	798293	406572	1.10845e+06	770917	503627	729833	403578	369034	685707	394436	313984	653830	182428	449914	461282	794332	500815	464709	428724	0.630486	0.585032	0.539729	-0.665464	-0.773414	-0.889693	0.289209	0.473081	0.383153	0.305613	0	0	0	1.72201	1.0857	1.00743	0.929418	0.784092	0.118628	0.010678	-0.105601	0.43283	0.527255	0.999652
B7G5A1|B7G5A1_PHATC	B7G5A1|B7G5A1_PHATC Glutamine synthetase OS=Phaeodactylum tricornutum (strain CCAP 1055/1) GN=PHATRDRAFT_51092 PE=3 SV=1			493	1	154739	165928	104714	88141.5	59408.7	67464.8	120995	84931	77979.2	52581.2	92631.8	86481.6	65531.9	75567.6	51147.1	141794	71671.7	94635.1	77231.6	64082.2	1.3204	1.07757	0.894107	0.400972	0.107787	-0.16148	0.291804	0.469598	0.981762	0.956216	0	0	0	0.505464	0.667413	0.544675	0.451939	-0.984319	-0.583347	-0.876532	-1.1458	0.0100989	0.0196372	0.139626
X6N9H0|X6N9H0_RETFI	X6N9C8|X6N9C8_RETFI Fructose-bisphosphate aldolase OS=Reticulomyxa filosa GN=RFI_15320 PE=4 SV=1			607	5	342186	289686	516469	205695	229869	321029	254393	394531	267950	253314	538497	381660	320243	253103	198731	382780	252198	305625	391157	257359	1.21185	1.55099	1.02047	0.277206	0.633194	0.0292285	0.293525	0.889595	0.318593	0.999873	0	0	0	0.658857	0.798433	1.02188	0.672341	-0.601963	-0.324757	0.0312304	-0.572735	0.306364	0.510064	0.864355
X6LB94|X6LB94_RETFI	X6LAV9|X6LAV9_RETFI S-adenosylmethionine synthase OS=Reticulomyxa filosa GN=RFI_39013 PE=3 SV=1	B7S466|B7S466_PHATC S-adenosylmethionine synthase OS=Phaeodactylum tricornutum (strain CCAP 1055/1) GN=PHATRDRAFT_bd913 PE=3 SV=1		333	1	195668	104525	289594	161550	263387	165091	117304	185392	201698	103694	206670	235669	135091	97183.9	110787	196596	196676	168131	182011	114354	0.854865	0.925438	0.581433	-0.226232	-0.111792	-0.782314	0.294165	0.901252	0.984202	0.276006	0	0	0	1.00041	0.855214	0.925816	0.581671	0.00058946	-0.225642	-0.111202	-0.781725	0.492533	1	0.977469
X6MYP8|X6MYP8_RETFI-EV435432_6(72.19%)	X6MYI6|X6MYI6_RETFI N-ethylmaleimide-sensitive fusion protein OS=Reticulomyxa filosa GN=RFI_18134 PE=3 SV=1			352	5	437565	367284	340000	552515	470052	485825	529816	571751	493358	634055	492882	524648	624274	514438	696348	381616	502798	531642	550528	611687	1.05737	1.09493	1.21657	0.0804768	0.130839	0.282815	0.294212	0.947569	0.811267	0.255291	0	0	0	1.31755	1.39313	1.44262	1.60288	0.397855	0.478332	0.528694	0.68067	0.0136838	0.20516	0.0893378
X6M7Q0|X6M7Q0_RETFI	X6M7I8|X6M7I8_RETFI Uncharacterized protein OS=Reticulomyxa filosa GN=RFI_27977 PE=4 SV=1			163	4	2.0137e+06	2.12929e+06	1.47689e+06	567516	696658	1.50389e+06	607758	547156	733158	521244	523210	540499	552035	617860	475725	1.87329e+06	922686	629358	528317	548540	0.682093	0.572586	0.594503	-0.55196	-0.804435	-0.750244	0.294738	0.544559	0.318082	0.357337	0	0	0	0.492548	0.335964	0.282026	0.292822	-1.02166	-1.57362	-1.8261	-1.77191	0.000722218	0.013229	0.00206291
B7GDH3|B7GDH3_PHATC	B7GDE6|B7GDE6_PHATC Predicted protein OS=Phaeodactylum tricornutum (strain CCAP 1055/1) GN=PHATRDRAFT_50236 PE=4 SV=1			1119	1	123745	160264	97084	55000	43495.3	0	47858.9	30130.5	27890.6	97708.4	22123.9	51960.6	106191	32338.4	106424	127031	32831.7	35293.3	57264.3	81651.3	1.07498	1.74417	2.48696	0.104304	0.802544	1.31439	0.294807	0.99969	0.795525	0.324297	0	0	0	0.258455	0.277833	0.45079	0.642768	-1.95202	-1.84771	-1.14947	-0.637631	0.0269461	0.0327467	0.0378391
GAKA01005284.1_1	GAKA01005282.1_3 TSA: Nitzschia sp. ChengR-2013 comp3160_c0_seq1 transcribed RNA sequence	B7FVM3|B7FVM3_PHATC Dihydrolipoyl dehydrogenase OS=Phaeodactylum tricornutum (strain CCAP 1055/1) GN=DLDH PE=4 SV=1		592	1	47893.4	181057	56201.6	96194.8	35642.6	71446.7	96703.9	79513.7	67332.1	129663	89462.8	95109.2	104015	68602.3	102156	95050.7	67761.4	81183.2	104745	91591.1	1.19808	1.54579	1.35167	0.260719	0.628348	0.434744	0.295402	0.88151	0.258002	0.587631	0	0	0	0.712897	0.854104	1.10199	0.963602	-0.488235	-0.227516	0.140113	-0.0534906	0.807671	0.905632	0.991287
B8BYM8|B8BYM8_THAPS	B8BYI4|B8BYI4_THAPS Succinate dehydrogenase [ubiquinone] iron-sulfur subunit, mitochondrial (Fragment) OS=Thalassiosira pseudonana GN=SDH1 PE=3 SV=1			253	1	59826.7	8400.89	61044.7	31774.1	36007.7	33534.3	31418.4	46369.5	15223.8	39492.9	37848.3	122136	29526	26703.1	30885.4	43090.7	33772	31003.9	66492.5	29038.2	0.918035	1.96886	0.859829	-0.123379	0.977362	-0.217879	0.295828	0.999074	0.439917	0.995449	0	0	0	0.783742	0.719502	1.54308	0.673884	-0.35155	-0.474929	0.625813	-0.569428	0.441049	0.991542	0.977886
B5Y408|B5Y408_PHATC	B5Y408|B5Y408_PHATC Predicted protein OS=Phaeodactylum tricornutum (strain CCAP 1055/1) GN=PHATR_36913 PE=3 SV=1			594	1	39285.4	63338.4	45922.2	96618.8	56205.2	50665.6	79781.1	47177.9	38910.8	33095.3	29577.9	56326.4	41278	52568.9	30321	49515.3	67829.9	55289.9	39666.5	41389.3	0.815126	0.584794	0.610193	-0.294904	-0.773999	-0.712662	0.296554	0.847278	0.330032	0.377669	0	0	0	1.36988	1.11662	0.801096	0.835889	0.454046	0.159142	-0.319953	-0.258616	0.354668	0.719568	0.993888
GAKA01000728.1_6	GAKA01000684.1_3 TSA: Nitzschia sp. ChengR-2013 comp1378_c0_seq1 transcribed RNA sequence	B5YLQ5|B5YLQ5_THAPS Mitochondrial chaperonin OS=Thalassiosira pseudonana GN=HSP60 PE=3 SV=1		328	1	165512	91935.9	131639	118563	177421	26414.2	87241.3	75897	105096	136442	166739	160795	97726.3	99583.1	122268	129696	107466	89411.5	154659	106526	0.831998	1.43914	0.991252	-0.265348	0.52521	-0.0126764	0.296679	0.943831	0.512057	0.999991	0	0	0	0.828602	0.689395	1.19248	0.821353	-0.271248	-0.536596	0.253961	-0.283925	0.362119	0.954442	0.725733
X6P2W6|X6P2W6_RETFI	X6P273|X6P273_RETFI Uncharacterized protein OS=Reticulomyxa filosa GN=RFI_05461 PE=4 SV=1			685	1	131957	108221	144857	303869	184027	133630	131417	205014	219368	207425	221763	217763	263403	218843	418023	128345	207175	185266	215650	300090	0.894249	1.04091	1.44848	-0.161251	0.0578407	0.534542	0.296913	0.981262	0.998849	0.441703	0	0	0	1.61421	1.44351	1.68024	2.33815	0.690828	0.529577	0.748669	1.22537	0.0905621	0.594349	0.817219
B8C6C6|B8C6C6_THAPS-B7G532|B7G532_PHATC(91.55%)	B8C658|B8C658_THAPS Uncharacterized protein OS=Thalassiosira pseudonana GN=THAPSDRAFT_270334 PE=4 SV=1			323	18	446474	496554	446173	473165	300012	376257	409867	489083	228834	367814	285016	369462	205402	197554	331621	463067	383145	375928	340764	244859	0.981165	0.889387	0.639077	-0.0274321	-0.169117	-0.645938	0.297058	0.999646	0.938667	0.317147	0	0	0	0.827406	0.811822	0.735884	0.528776	-0.273332	-0.300764	-0.442449	-0.91927	0.0888049	0.760054	0.702205
GAUB01005641.1_1	GAUB01005381.1_6 TSA: Leptocylindrus danicus lepto80518_c0_seq1 transcribed RNA sequence			564	1	932320	734038	758225	743893	817148	566167	618466	601343	717542	568505	869662	593689	371772	645661	495658	808195	709069	645784	677285	504364	0.910748	0.955175	0.711304	-0.134876	-0.0661629	-0.491463	0.298329	0.930018	0.989893	0.287895	0	0	0	0.87735	0.799045	0.838023	0.624062	-0.188776	-0.323652	-0.254939	-0.680239	0.128914	0.864366	0.538648
B7FPN7|B7FPN7_PHATC	B7FPN7|B7FPN7_PHATC Aldehyde dehydrogenase OS=Phaeodactylum tricornutum (strain CCAP 1055/1) GN=PHATRDRAFT_31906 PE=4 SV=1			307	7	146609	235020	167908	89542.5	65134.2	65890	103964	90425	118496	133788	75201.4	51058.8	78636.3	61510.6	58805.5	183179	73522.2	104295	86682.8	66317.5	1.41855	1.179	0.902005	0.504416	0.237564	-0.148792	0.30101	0.446364	0.90552	0.981952	0	0	0	0.401369	0.569361	0.473214	0.362037	-1.317	-0.812584	-1.07944	-1.46579	0.00459747	0.00780857	0.0540786
B7GDQ3|B7GDQ3_PHATC	B7GDP8|B7GDP8_PHATC Predicted protein OS=Phaeodactylum tricornutum (strain CCAP 1055/1) GN=PHATRDRAFT_55176 PE=4 SV=1			268	2	123708	83733.4	56791.5	128114	267412	48486.2	80209.8	65185.2	77625.8	168955	36242.4	161727	182044	182285	188736	88077.5	148004	74340.2	122308	184355	0.502285	0.826384	1.24561	-0.993421	-0.275115	0.31685	0.303737	0.561394	0.963591	0.907303	0	0	0	1.68038	0.844032	1.38864	2.0931	0.748791	-0.24463	0.473676	1.06564	0.256254	0.757673	0.998571
GAPN01000235.1_5	GAPN01000213.1_4 TSA: Cylindrotheca closterium mira_c213 transcribed RNA sequence	A0T0N5|A0T0N5_THAPS Ribulose-1,5-bisphosphate carboxylase/oxygenase small subunit OS=Thalassiosira pseudonana GN=rbcS PE=4 SV=1		527	1	100023	518539	487456	353051	302396	95939.5	169770	302921	628250	379090	384307	267638	539091	362184	629946	368673	250462	366980	343679	510407	1.46521	1.37218	2.03786	0.551111	0.456468	1.02706	0.304258	0.797341	0.881276	0.249456	0	0	0	0.679362	0.99541	0.932205	1.38444	-0.557749	-0.0066378	-0.10128	0.469307	0.520397	0.914602	1
GAUB01010302.1_1-A0T0F2|A0T0F2_PHATC(76.28%)-A0T0S3|A0T0S3_THAPS(79.13%)	GAUB01010147.1_1 TSA: Leptocylindrus danicus lepto80773_c0_seq1 transcribed RNA sequence	B7FU06|B7FU06_PHATC Predicted protein OS=Phaeodactylum tricornutum (strain CCAP 1055/1) GN=PGAM_6 PE=3 SV=1	A0T0S3|A0T0S3_THAPS ATP-dependent zinc metalloprotease FtsH OS=Thalassiosira pseudonana GN=ftsH PE=3 SV=1	209	19	934561	730567	893477	579497	454190	533179	579262	513259	552051	663596	423403	665713	436471	383009	517958	852868	522289	548190	584237	445813	1.04959	1.11861	0.853574	0.0698291	0.161707	-0.228411	0.307325	0.981248	0.810822	0.700839	0	0	0	0.612391	0.642761	0.685027	0.522721	-0.707475	-0.637646	-0.545768	-0.935886	0.0025374	0.008059	0.0136627
GAKA01002308.1_2	GAKA01002267.1_2 TSA: Nitzschia sp. ChengR-2013 comp461_c0_seq1 transcribed RNA sequence			1080	1	84374	261468	92989.9	42533.9	23038.6	41554.6	46988.5	34540.7	37363.4	39997.8	51213.9	49419.1	36625.6	31981.9	40895.5	146277	35709	39630.9	46876.9	36501	1.10983	1.31275	1.02218	0.150336	0.392589	0.0316472	0.30771	0.913151	0.320661	0.999128	0	0	0	0.244119	0.27093	0.320466	0.249533	-2.03434	-1.88401	-1.64175	-2.0027	0.0540677	0.0784597	0.0923569
B7FZN6|B7FZN6_PHATC-GAUB01003514.1_1(75.35%)	B7FZN6|B7FZN6_PHATC Precursor of dehydrogenase pyruvate dehydrogenase E1 component beta subunit OS=Phaeodactylum tricornutum (strain CCAP 1055/1) GN=PDHB1 PE=4 SV=1	GAUB01003514.1_1 TSA: Leptocylindrus danicus lepto82958_c0_seq1 transcribed RNA sequence		588	3	252934	335680	207823	177174	153618	216330	190020	201595	300675	179093	156268	152847	166927	239330	154216	265479	182374	230763	162736	186824	1.26533	0.892322	1.0244	0.339515	-0.164363	0.0347827	0.309449	0.524686	0.937022	0.999144	0	0	0	0.686962	0.869234	0.612991	0.703725	-0.541698	-0.202184	-0.706062	-0.506916	0.127614	0.272793	0.891444
B7FX68|B7FX68_PHATC	B7FX68|B7FX68_PHATC Histone H4 OS=Phaeodactylum tricornutum (strain CCAP 1055/1) GN=H4-1b PE=3 SV=1			1180	10	474630	146921	450443	223515	638235	223883	310910	557302	346798	236429	837756	1.33878e+06	374952	92097	501929	357331	361878	405003	804321	322993	1.11917	2.22263	0.892546	0.16243	1.15227	-0.164001	0.309492	0.998348	0.399032	0.998786	0	0	0	1.01272	1.13341	2.25091	0.903903	0.0182415	0.180672	1.17051	-0.14576	0.329659	1	0.999631
B8C0M3|B8C0M3_THAPS	B8C0K3|B8C0K3_THAPS Fucoxanthin chl a/c light-harvesting protein OS=Thalassiosira pseudonana GN=Lhcr4 PE=4 SV=1			44	1	77859.1	102704	81068.8	197721	139407	58557.8	67721.3	89824.3	72991.2	142799	99339.6	147904	107277	131842	170814	87210.6	131895	76845.6	130014	136644	0.582626	0.985737	1.03601	-0.779358	-0.0207253	0.0510335	0.310145	0.410512	0.999931	0.998901	0	0	0	1.51238	0.88115	1.49081	1.56683	0.596818	-0.18254	0.576092	0.647851	0.22234	0.602009	0.996599
B7GDN9|B7GDN9_PHATC	B7GDN8|B7GDN8_PHATC Transaldolase OS=Phaeodactylum tricornutum (strain CCAP 1055/1) GN=TAL PE=3 SV=1			640	1	137142	184773	190833	144346	108773	110796	119655	97661.1	86398.2	164770	149845	90747.5	156962	185766	108699	170916	121305	101238	135121	150476	0.834574	1.11389	1.24047	-0.260887	0.155609	0.310887	0.310149	0.85068	0.942908	0.660844	0	0	0	0.709736	0.592327	0.790569	0.880406	-0.494646	-0.755533	-0.339036	-0.183759	0.127105	0.330157	0.104236
B8CG46|B8CG46_THAPS-GAUA01006866.1_1(74.00%)-B7GBL1|B7GBL1_PHATC(76.56%)	B8CG33|B8CG33_THAPS Uncharacterized protein OS=Thalassiosira pseudonana GN=THAPSDRAFT_11970 PE=4 SV=1		B7GBL1|B7GBL1_PHATC Predicted protein OS=Phaeodactylum tricornutum (strain CCAP 1055/1) GN=PHATRDRAFT_30660 PE=3 SV=1	677	8	230578	295979	252973	133244	114920	204220	165738	124023	140569	141340	204806	124976	116435	100497	100219	259843	150794	143443	157041	105717	0.95125	1.04142	0.701066	-0.0721033	0.0585558	-0.512378	0.310434	0.99277	0.995519	0.410525	0	0	0	0.580329	0.552038	0.604368	0.406849	-0.785057	-0.85716	-0.726501	-1.29743	0.00259172	0.0172719	0.0114894
GAKA01002375.1_3-B7GB86|B7GB86_PHATC(89.73%)	GAKA01002308.1_2 TSA: Nitzschia sp. ChengR-2013 comp490_c0_seq1 transcribed RNA sequence			949	6	216671	135708	150045	150885	184857	203604	150289	150529	134475	122960	125579	181190	156732	178301	132244	167475	179782	145098	143243	155759	0.807076	0.79676	0.866379	-0.309223	-0.327782	-0.20693	0.310497	0.369625	0.330409	0.644612	0	0	0	1.07349	0.866386	0.855312	0.930047	0.102305	-0.206918	-0.225477	-0.104625	0.532806	0.983807	0.876172
K0RRD1|K0RRD1_THAOC	K0RMF8|K0RMF8_THAOC Uncharacterized protein OS=Thalassiosira oceanica GN=THAOC_33331 PE=3 SV=1			499	1	166045	103398	190087	149552	141936	181085	72958.8	131772	124780	50653.3	97160.7	182223	86953	122644	68148.6	153177	157524	109837	110012	92582	0.697268	0.698384	0.587731	-0.520214	-0.517908	-0.766771	0.311986	0.517264	0.520077	0.282942	0	0	0	1.02838	0.717058	0.718205	0.604412	0.0403758	-0.479839	-0.477532	-0.726396	0.288102	0.999928	0.711835
X6LVZ1|X6LVZ1_RETFI	X6LVQ2|X6LVQ2_RETFI Fructose-1,6-bisphosphatase / D-fructose-1,6-bisphosphate 1-phosphohydrolase / FBPase OS=Reticulomyxa filosa GN=RFI_32162 PE=3 SV=1	X6MKM2|X6MKM2_RETFI Uncharacterized protein (Fragment) OS=Reticulomyxa filosa GN=RFI_23175 PE=3 SV=1		379	6	127911	106826	133771	94314.8	131185	100911	105340	103719	123693	99539.3	193322	145111	107273	94722.3	122373	122836	108803	110917	145991	108123	1.01943	1.34178	0.993745	0.0277587	0.424153	-0.00905289	0.311993	0.999654	0.386982	0.999988	0	0	0	0.88576	0.902967	1.1885	0.880219	-0.175013	-0.147254	0.24914	-0.184066	0.35268	0.954164	0.974164
B7G9E6|B7G9E6_PHATC	B7G9E6|B7G9E6_PHATC Predicted protein OS=Phaeodactylum tricornutum (strain CCAP 1055/1) GN=PHATRDRAFT_39708 PE=3 SV=1			23	1	173239	175010	178495	249395	109587	169352	175495	157625	151775	157591	115113	171243	168562	221048	275285	175581	176111	161632	147982	221632	0.917783	0.840278	1.25848	-0.123776	-0.251062	0.331678	0.312061	0.980243	0.880255	0.649187	0	0	0	1.00302	0.920551	0.842812	1.26227	0.00434532	-0.11943	-0.246717	0.336024	0.330313	1	0.993256
X6N0W4|X6N0W4_RETFI	X6N0H1|X6N0H1_RETFI Canine-like rab-type small G protein OS=Reticulomyxa filosa GN=RFI_17663 PE=4 SV=1			571	8	46264.5	34904	82374	57595.3	72124	73571	65069.2	82259.1	58775.9	52613.9	111274	151895	69280.1	75989.2	74467.2	54514.2	67763.4	68701.4	105261	73245.5	1.01384	1.55336	1.0809	0.0198323	0.635395	0.112233	0.312084	0.999967	0.357419	0.993571	0	0	0	1.24304	1.26025	1.9309	1.3436	0.313876	0.333708	0.94927	0.426109	0.24938	0.967082	0.958195
X6M5Q9|X6M5Q9_RETFI	X6M5A7|X6M5A7_RETFI Heat shock protein 70 (Fragment) OS=Reticulomyxa filosa GN=RFI_28734 PE=3 SV=1			613	1	232176	189116	427801	336002	282815	476218	205600	351307	589221	447154	381109	562424	438526	533184	794765	283031	365012	382043	463562	588825	1.04666	1.26999	1.61317	0.0657909	0.34482	0.689897	0.314062	0.998956	0.850457	0.328237	0	0	0	1.28965	1.34983	1.63785	2.08042	0.366982	0.432773	0.711802	1.05688	0.188374	0.954373	0.914467
B7FP35|B7FP35_PHATC	B7FP35|B7FP35_PHATC Predicted protein OS=Phaeodactylum tricornutum (strain CCAP 1055/1) GN=PHATRDRAFT_42659 PE=4 SV=1			768	1	63370.8	37708.6	64346	30243.7	33329.8	110971	52600.7	51218.2	69641.2	23692.7	34339	67848.7	89552.1	292538	55187.2	55141.8	58181.4	57820	41960.2	145759	0.993789	0.721196	2.50525	-0.00898798	-0.471538	1.32496	0.314123	1	0.991133	0.455169	0	0	0	1.05512	1.04857	0.76095	2.64335	0.0774106	0.0684226	-0.394127	1.40237	0.315974	0.999997	0.999998
K0R8Z7|K0R8Z7_THAOC	K0R8L5|K0R8L5_THAOC Uncharacterized protein OS=Thalassiosira oceanica GN=THAOC_31747 PE=4 SV=1			261	1	57878	84427.6	24206.3	285596	1.22328e+06	2.22986e+06	775438	1.63819e+06	269575	31721.3	1.63907e+06	1.38963e+06	116955	63987.8	101576	55504	1.24625e+06	894400	1.02014e+06	94173.2	0.717674	0.818571	0.0755653	-0.478599	-0.288821	-3.72613	0.315159	0.933962	0.980668	0.294683	0	0	0	22.4533	16.1142	18.3796	1.69669	4.48886	4.01026	4.20004	0.762725	0.156548	0.250486	0.552069
X6LZX9|X6LZX9_RETFI	X6LZL8|X6LZL8_RETFI Uncharacterized protein OS=Reticulomyxa filosa GN=RFI_30333 PE=4 SV=1			308	1	249174	231638	258994	308575	310400	349121	256799	297187	284541	314859	343323	301956	345944	270189	236394	246602	322698	279509	320046	284176	0.866162	0.99178	0.880623	-0.207292	-0.0119082	-0.183403	0.315181	0.445136	0.999651	0.533172	0	0	0	1.30858	1.13344	1.29782	1.15237	0.388003	0.180711	0.376095	0.2046	0.0635583	0.0751766	0.692173
X6M8Q5|X6M8Q5_RETFI-X6NL98|X6NL98_RETFI(70.50%)	X6M8P6|X6M8P6_RETFI Uncharacterized protein OS=Reticulomyxa filosa GN=RFI_27350 PE=4 SV=1			367	12	31971.1	41619.5	44573.2	291179	230443	94372.7	200803	131119	93635.7	189949	202728	219917	99692.9	35798.4	193898	39387.9	205332	141852	204198	109796	0.690846	0.99448	0.534727	-0.533564	-0.00798578	-0.903126	0.319297	0.694568	0.999997	0.39733	0	0	0	5.21306	3.60142	5.18428	2.78756	2.38213	1.84857	2.37414	1.479	0.0425716	0.0543646	0.332127
B8CCN5|B8CCN5_THAPS	B8CCE4|B8CCE4_THAPS T-complex protein 1 subunit alpha (Fragment) OS=Thalassiosira pseudonana GN=THAPSDRAFT_37410 PE=3 SV=1			292	1	21499.5	22061.9	27607.9	25706.9	12674.5	32998.9	21286.2	19365.1	15022.4	23596.4	17977.3	17442.7	13508.1	14268.5	15579.4	23723.1	23793.4	18557.9	19672.1	14452	0.779959	0.826788	0.607394	-0.35853	-0.27441	-0.719297	0.319396	0.683359	0.810965	0.259184	0	0	0	1.00297	0.782272	0.82924	0.609194	0.00427137	-0.354258	-0.270139	-0.715025	0.240597	1	0.755073
X6MFA5|X6MFA5_RETFI-X6LRJ8|X6LRJ8_RETFI(83.05%)	X6MF88|X6MF88_RETFI Uncharacterized protein OS=Reticulomyxa filosa GN=RFI_24821 PE=3 SV=1	EV435651_1 35410_758 Quinqueloculina sp. cDNA library Quinqueloculina sp. cDNA clone 35410_758, mRNA sequence		584	12	414604	378495	434826	376825	469321	435825	417438	465141	367972	379041	545943	467048	312037	383390	406837	409308	427324	416850	464011	367421	0.975491	1.08585	0.85982	-0.0357997	0.118829	-0.217893	0.321603	0.996088	0.869826	0.620241	0	0	0	1.04401	1.01843	1.13365	0.897664	0.0621413	0.0263416	0.18097	-0.155752	0.359461	0.993364	0.999778
B7GCG6|B7GCG6_PHATC	B7GCD8|B7GCD8_PHATC Predicted protein OS=Phaeodactylum tricornutum (strain CCAP 1055/1) GN=PHATRDRAFT_23629 PE=3 SV=1			800	1	297171	205157	245277	321318	300857	232248	272382	183554	225317	220635	336714	451966	239238	371820	484197	249202	284808	227085	336439	365085	0.797326	1.18128	1.28187	-0.326758	0.240356	0.358245	0.322802	0.859927	0.893963	0.705161	0	0	0	1.14288	0.911249	1.35007	1.46502	0.192674	-0.134083	0.43303	0.550919	0.288041	0.982841	0.997161
K0R4C0|K0R4C0_THAOC	K0R1R2|K0R1R2_THAOC Eukaryotic translation initiation factor 5A OS=Thalassiosira oceanica GN=THAOC_36523 PE=3 SV=1			1026	1	313389	599406	391451	982520	294422	352731	709042	699411	502511	639705	575322	921127	969597	762538	981859	434749	543224	636988	712051	904665	1.17261	1.31079	1.66536	0.229718	0.390433	0.735835	0.323665	0.956004	0.802226	0.285045	0	0	0	1.24951	1.46519	1.63785	2.08089	0.321367	0.551085	0.7118	1.0572	0.160994	0.968554	0.775377
B7FQH7|B7FQH7_PHATC	B7FQH7|B7FQH7_PHATC Predicted protein OS=Phaeodactylum tricornutum (strain CCAP 1055/1) GN=PHATRDRAFT_43060 PE=4 SV=1			1133	1	76413.2	145988	159339	137442	91878.2	169000	177642	209444	264169	241542	141716	446194	400096	184584	236279	127247	132773	217085	276484	273653	1.635	2.08238	2.06105	0.709293	1.05823	1.04338	0.324562	0.737534	0.358159	0.3733	0	0	0	1.04343	1.70602	2.17282	2.15057	0.0613389	0.770632	1.11957	1.10472	0.189047	0.999992	0.752604
X6NL24|X6NL24_RETFI	X6NKZ9|X6NKZ9_RETFI Uncharacterized protein OS=Reticulomyxa filosa GN=RFI_10539 PE=4 SV=1			1173	2	827197	595789	979251	497992	572851	719663	537416	809815	603105	614580	675811	977806	597430	410880	580633	800746	596835	650112	756065	529648	1.08926	1.26679	0.887427	0.123355	0.341178	-0.172299	0.325905	0.966261	0.550717	0.936274	0	0	0	0.745349	0.811883	0.944202	0.661443	-0.424011	-0.300657	-0.082833	-0.59631	0.25446	0.517362	0.753044
B7G6W9|B7G6W9_PHATC	B7G6W9|B7G6W9_PHATC Predicted protein OS=Phaeodactylum tricornutum (strain CCAP 1055/1) GN=PHATRDRAFT_48371 PE=4 SV=1			914	1	354296	789626	499320	486613	286955	574663	424390	479076	337233	349922	396739	440655	541876	415881	841883	547747	449410	413566	395772	599880	0.920242	0.880647	1.33482	-0.119915	-0.183364	0.41664	0.326031	0.988166	0.962725	0.571143	0	0	0	0.820471	0.755031	0.722545	1.09518	-0.285477	-0.405391	-0.46884	0.131164	0.482189	0.936779	0.833683
B8CFY7|B8CFY7_THAPS-B7FUD8|B7FUD8_PHATC(76.42%)	B8CFU7|B8CFU7_THAPS Polyadenylate-binding protein (Fragment) OS=Thalassiosira pseudonana GN=pabA PE=3 SV=1			668	6	274319	358888	323533	303608	212506	133020	236102	259324	233891	271350	181669	322971	271164	376807	298086	318913	216378	243106	258663	315352	1.12353	1.19543	1.45742	0.168033	0.257524	0.543412	0.327141	0.95088	0.83946	0.285055	0	0	0	0.678484	0.762294	0.811077	0.988833	-0.559614	-0.391581	-0.302089	-0.0162015	0.213307	0.280518	0.543657
A0T0H6|CH60_PHATC-A0T0X0|CH60_THAPS(90.77%)	A0T0H6|CH60_PHATC 60 kDa chaperonin, chloroplastic OS=Phaeodactylum tricornutum (strain CCAP 1055/1) GN=groL PE=3 SV=1	A0T0X0|CH60_THAPS 60 kDa chaperonin, chloroplastic OS=Thalassiosira pseudonana GN=groL PE=3 SV=1		335	7	205633	258425	201298	144160	130359	168145	130717	120262	140141	123901	102637	124522	131053	171073	113078	221785	147554	130374	117020	138401	0.883562	0.793064	0.937968	-0.178597	-0.334492	-0.0923899	0.328165	0.707053	0.288672	0.935737	0	0	0	0.665303	0.587836	0.527627	0.624032	-0.587917	-0.766514	-0.922409	-0.680307	0.00154531	0.0153512	0.00382724
B7G9U1|B7G9U1_PHATC	B7G9U1|B7G9U1_PHATC Predicted protein OS=Phaeodactylum tricornutum (strain CCAP 1055/1) GN=PHATRDRAFT_42276 PE=4 SV=1			54	4	322411	114385	239904	128408	276536	163656	117854	142155	130916	140271	245524	186792	226185	290088	154367	225567	189534	130308	190862	223547	0.687522	1.00701	1.17946	-0.540523	0.0100794	0.238122	0.3288	0.617139	0.999991	0.887919	0	0	0	0.840254	0.577693	0.846145	0.991043	-0.251103	-0.791626	-0.241023	-0.0129806	0.4952	0.966529	0.492731
B7G2A5|B7G2A5_PHATC-B8BS24|B8BS24_THAPS(91.54%)	B7G2A5|B7G2A5_PHATC Histone H2A OS=Phaeodactylum tricornutum (strain CCAP 1055/1) GN=H2A-m1 PE=3 SV=1	B8BS24|B8BS24_THAPS Histone H2A (Fragment) OS=Thalassiosira pseudonana GN=THAPSDRAFT_268117 PE=3 SV=1		1130	8	2.86189e+06	205777	1.9959e+06	673141	2.68675e+06	800922	1.34525e+06	3.11219e+06	1.32858e+06	809220	4.40466e+06	9.03899e+06	2.63969e+06	223785	2.71234e+06	1.68786e+06	1.38694e+06	1.92867e+06	4.75096e+06	1.8586e+06	1.3906	3.4255	1.34008	0.475706	1.77632	0.422317	0.333933	0.991106	0.346652	0.99407	0	0	0	0.821716	1.14268	2.81479	1.10116	-0.283289	0.192417	1.49303	0.139029	0.361696	0.999771	0.999905
B7GDW4|B7GDW4_PHATC	B7GDU6|B7GDU6_PHATC Predicted protein OS=Phaeodactylum tricornutum (strain CCAP 1055/1) GN=PHATRDRAFT_51277 PE=4 SV=1			546	1	308991	0	190052	256445	2.25567e+06	756775	1.19018e+06	1.05685e+06	518318	341146	1.49759e+06	3.36421e+06	220164	24197.9	387328	166347	1.08963e+06	921782	1.73432e+06	210564	0.845959	1.59165	0.193243	-0.241341	0.670527	-2.37151	0.33425	0.996059	0.836244	0.677301	0	0	0	6.55033	5.54131	10.4259	1.26581	2.71157	2.47023	3.3821	0.340056	0.20689	0.67835	0.807153
B8CG33|B8CG33_THAPS	B8CFY7|B8CFY7_THAPS Uncharacterized protein OS=Thalassiosira pseudonana GN=THAPSDRAFT_25787 PE=4 SV=1	B7FUD8|B7FUD8_PHATC Predicted protein (Fragment) OS=Phaeodactylum tricornutum (strain CCAP 1055/1) GN=PHATRDRAFT_10747 PE=4 SV=1		722	1	144698	206483	235105	139155	163939	168798	148397	208974	194446	182773	176444	267167	241056	239056	158655	195429	157297	183939	208795	212922	1.16937	1.32739	1.35363	0.225731	0.408591	0.436832	0.335	0.834107	0.41804	0.358785	0	0	0	0.804884	0.941207	1.06839	1.08951	-0.313146	-0.0874154	0.0954448	0.123686	0.490002	0.774848	0.996301
GAKA01001757.1_5	GAKA01001676.1_2 TSA: Nitzschia sp. ChengR-2013 comp1903_c0_seq1 transcribed RNA sequence	B7G015|B7G015_PHATC Predicted protein (Fragment) OS=Phaeodactylum tricornutum (strain CCAP 1055/1) GN=PHATRDRAFT_12732 PE=3 SV=1		480	1	37778.6	79565.8	69949	126989	144124	43152.7	73138.2	79395	39626.9	183600	122013	47301.2	168355	117807	125936	62431.1	104755	64053.4	117638	137366	0.611459	1.12298	1.31131	-0.709672	0.167336	0.391008	0.335643	0.719011	0.98586	0.828275	0	0	0	1.67793	1.02598	1.88428	2.20028	0.746681	0.0370086	0.914017	1.13769	0.209032	0.74902	0.999999
B8CFP9|B8CFP9_THAPS	B8CFH3|B8CFH3_THAPS Luminal binding protein (Fragment) OS=Thalassiosira pseudonana GN=BIP2 PE=3 SV=1			869	2	1.43963e+06	492876	502042	294117	379543	1.20004e+06	1.00188e+06	866322	773008	678638	368483	308825	487070	603678	577199	811516	624568	880404	451982	555982	1.40962	0.723672	0.890187	0.495307	-0.466593	-0.167819	0.338588	0.681817	0.868568	0.989563	0	0	0	0.769631	1.08489	0.55696	0.685116	-0.377761	0.117547	-0.844353	-0.54558	0.558108	0.960795	0.999087
X6M7H1|X6M7H1_RETFI	X6M6G4|X6M6G4_RETFI Propionyl-CoA carboxylase subunit alpha (Fragment) OS=Reticulomyxa filosa GN=RFI_27880 PE=4 SV=1			256	2	345977	376731	390003	346801	290623	373322	364002	517525	461340	367210	259300	456235	349021	523699	406985	370904	336916	447622	360915	426568	1.32859	1.07123	1.2661	0.409895	0.0992713	0.34039	0.338974	0.383233	0.981716	0.545713	0	0	0	0.908363	1.20684	0.973068	1.15008	-0.138658	0.271237	-0.0393871	0.201731	0.350143	0.975483	0.695182
X6NHV9|X6NHV9_RETFI-EV435771_3(74.42%)	X6NH19|X6NH19_RETFI NADH dehydrogenase subunit 9 OS=Reticulomyxa filosa GN=RFI_12507 PE=4 SV=1			302	17	184242	138524	144616	120502	198205	118648	113572	107879	97057.4	118266	101464	117979	98131.4	137790	143695	155794	145785	106169	112570	126539	0.728261	0.772163	0.867983	-0.457473	-0.373022	-0.204261	0.339104	0.330913	0.466188	0.81286	0	0	0	0.935753	0.681473	0.722554	0.812218	-0.0957996	-0.553272	-0.468822	-0.300061	0.178629	0.988808	0.217837
X6NZD1|X6NZD1_RETFI	X6NYY0|X6NYY0_RETFI Uncharacterized protein OS=Reticulomyxa filosa GN=RFI_05934 PE=3 SV=1			311	1	103511	283244	184739	473819	181419	187939	321895	295337	189057	184056	702401	500122	1.11537e+06	184791	691065	190498	281059	268763	462193	663742	0.95625	1.64447	2.36157	-0.06454	0.717621	1.23975	0.339599	0.99994	0.858556	0.400481	0	0	0	1.47539	1.41084	2.42624	3.48425	0.561099	0.496559	1.27872	1.80085	0.232963	0.991434	0.995076
B8CB66|B8CB66_THAPS	B8CAQ1|B8CAQ1_THAPS Uncharacterized protein OS=Thalassiosira pseudonana GN=THAPSDRAFT_719 PE=4 SV=1			166	1	2.00778e+06	968787	1.22465e+06	1.32399e+06	2.02744e+06	1.14862e+06	1.27369e+06	927665	1.19285e+06	1.76137e+06	1.33585e+06	1.18239e+06	1.49607e+06	2.59653e+06	1.41536e+06	1.40041e+06	1.50002e+06	1.1314e+06	1.42654e+06	1.83599e+06	0.754258	0.951012	1.22398	-0.406871	-0.0724652	0.291576	0.340064	0.739921	0.99672	0.787705	0	0	0	1.07113	0.807909	1.01866	1.31104	0.0991364	-0.307734	0.0266712	0.390712	0.500464	0.998737	0.948743
X6PG06|X6PG06_RETFI	X6PG06|X6PG06_RETFI Serine/threonine-protein phosphatase OS=Reticulomyxa filosa GN=RFI_00108 PE=3 SV=1			622	1	66063.4	46960.8	74629.2	69689.2	134083	311399	134468	277771	121224	115299	275944	339515	111035	48716.8	103984	62551.1	171724	177821	243586	87912	1.03551	1.41847	0.511938	0.0503367	0.504341	-0.965958	0.340821	0.999822	0.802252	0.723088	0	0	0	2.74534	2.84281	3.89419	1.40544	1.45698	1.50732	1.96132	0.491024	0.152048	0.56477	0.517367
B5Y3N7|B5Y3N7_PHATC-GAUA01002305.1_1(79.38%)	B5Y3N7|B5Y3N7_PHATC Predicted protein OS=Phaeodactylum tricornutum (strain CCAP 1055/1) GN=PHATR_50995 PE=3 SV=1	GAUA01002305.1_1 TSA: Hemiaulus sinensis hemi102008_c1_seq1 transcribed RNA sequence		760	9	249756	436057	223840	180205	103274	131639	227052	162557	151707	199180	138719	174393	153750	79220.6	150903	303218	138373	180438	170764	127958	1.304	1.23408	0.924732	0.382945	0.303441	-0.112893	0.34131	0.563552	0.735214	0.986367	0	0	0	0.456348	0.595079	0.563173	0.422	-1.13179	-0.748848	-0.828351	-1.24469	0.0390603	0.0532045	0.186483
B7G6H0|B7G6H0_PHATC	B7G6H0|B7G6H0_PHATC Phosphoglycerate kinase OS=Phaeodactylum tricornutum (strain CCAP 1055/1) GN=PHATRDRAFT_51125 PE=3 SV=1			461	3	238215	416493	307956	358707	234539	484167	366203	411131	262732	450649	296827	476140	527936	482811	425922	320888	359138	346689	407872	478890	0.965337	1.1357	1.33344	-0.0508948	0.18358	0.415157	0.341922	0.998206	0.911502	0.427417	0	0	0	1.1192	1.0804	1.27107	1.49239	0.162466	0.111571	0.346046	0.577623	0.300395	0.98391	0.996353
B7GEJ6|B7GEJ6_PHATC	B7GEI2|B7GEI2_PHATC Phosphoglycerate mutase OS=Phaeodactylum tricornutum (strain CCAP 1055/1) GN=PGAM_4 PE=3 SV=1			394	4	320590	529416	355819	153035	109391	230989	143514	91166.6	131724	155511	168767	118019	172552	159835	212787	401941	164472	122135	147433	181725	0.74259	0.896401	1.1049	-0.429362	-0.157784	0.143915	0.342414	0.566611	0.947065	0.945241	0	0	0	0.409193	0.303863	0.366801	0.452117	-1.28915	-1.71851	-1.44693	-1.14523	0.00139366	0.00520417	0.00157422
GAPN01006079.1_5	GAPN01004933.1_6 TSA: Cylindrotheca closterium mira_rep_c4953 transcribed RNA sequence			993	1	122285	151836	102702	354943	378450	190916	349939	214773	305885	243027	158802	438326	114705	65350.6	274571	125608	308103	290199	280052	151542	0.941891	0.908956	0.491857	-0.086368	-0.137718	-1.02369	0.342953	0.996895	0.988409	0.358458	0	0	0	2.4529	2.31036	2.22957	1.20647	1.29449	1.20812	1.15677	0.270796	0.133424	0.22993	0.3107
B7GC21|B7GC21_PHATC	B7GBU7|B7GBU7_PHATC Phosphoinositide phospholipase C OS=Phaeodactylum tricornutum (strain CCAP 1055/1) GN=PHATRDRAFT_49771 PE=4 SV=1			391	1	16433.5	20011.7	15068.3	6002.52	3611.89	16263.3	7988.06	7123.74	2512.34	6771.99	8450.81	1685.71	10506.4	44410.9	7611.93	17171.2	8625.91	5874.71	5636.17	20843.1	0.681054	0.6534	2.41633	-0.554158	-0.613961	1.27282	0.345109	0.989299	0.986383	0.555205	0	0	0	0.502348	0.342126	0.328234	1.21384	-0.993241	-1.5474	-1.6072	0.279579	0.280229	0.824308	0.643663
X6LPD4|X6LPD4_RETFI	X6LNW4|X6LNW4_RETFI Chaperonin GroEL (Fragment) OS=Reticulomyxa filosa GN=RFI_35051 PE=4 SV=1			801	1	11974.4	29760.5	21775.7	54028.9	42927.7	13386.6	18090.5	15034.3	18873.6	37466	17282.9	16969	30313.2	21708.5	38355.7	21170.2	36781.1	17332.8	23906	30125.8	0.471243	0.649953	0.819056	-1.08546	-0.621592	-0.287966	0.34606	0.313581	0.624301	0.916745	0	0	0	1.7374	0.818736	1.12923	1.42303	0.796928	-0.28853	0.175336	0.508962	0.365894	0.539808	0.994383
X6LTM2|X6LTM2_RETFI	X6LTK4|X6LTK4_RETFI Serine/threonine-protein phosphatase (Fragment) OS=Reticulomyxa filosa GN=RFI_32432 PE=3 SV=1			1029	1	27219.4	3652.95	5186.09	45830.6	80914	56369.8	77797.5	205612	49426.1	162175	89202.6	288538	262387	105480	100369	12019.5	61038.1	110945	179972	156079	1.81764	2.94851	2.55707	0.862065	1.55999	1.35449	0.346638	0.870208	0.335471	0.507999	0	0	0	5.07826	9.23044	14.9733	12.9855	2.34433	3.2064	3.90432	3.69883	0.091654	0.914785	0.486797
B7G2L2|B7G2L2_PHATC	B7G2L2|B7G2L2_PHATC Predicted protein OS=Phaeodactylum tricornutum (strain CCAP 1055/1) GN=PHATRDRAFT_47134 PE=4 SV=1			206	2	21713.7	19251.4	19274.7	31603.1	19442.7	33518.8	25651.3	33680.5	24334.2	20225.6	20148.5	42558.9	13740.1	10477.5	25111.7	20079.9	28188.2	27888.7	27644.3	16443.1	0.989374	0.980705	0.583332	-0.0154121	-0.0281094	-0.77761	0.346886	0.999972	0.999831	0.413267	0	0	0	1.4038	1.38889	1.37672	0.818883	0.48934	0.473928	0.46123	-0.28827	0.295316	0.720622	0.745743
X6LXD1|X6LXD1_RETFI	X6LX42|X6LX42_RETFI Uncharacterized protein OS=Reticulomyxa filosa GN=RFI_30884 PE=3 SV=1			919	1	23421.4	12036	43158	19560.3	14507.7	52043.5	26462.9	26929.9	21490.6	36676.4	44898.5	54560.6	40578.9	39456	12786	26205.1	28703.8	24961.1	45378.5	30940.3	0.869611	1.58092	1.07792	-0.201558	0.660767	0.108244	0.346938	0.986167	0.485336	0.996939	0	0	0	1.09535	0.952529	1.73166	1.1807	0.131392	-0.0701657	0.792159	0.239637	0.443716	0.999421	0.999964
GAUB01008958.1_1	GAUB01008945.1_1 TSA: Leptocylindrus danicus lepto83304_c0_seq1 transcribed RNA sequence			79	1	99665.6	115434	92539.1	170453	122942	172246	117642	72093.6	75635.3	61958.4	69767.3	147924	82325.6	189629	54895.8	102546	155214	88456.9	93216.5	108950	0.569904	0.600569	0.701937	-0.811209	-0.735598	-0.510586	0.347882	0.361893	0.418789	0.637355	0	0	0	1.5136	0.862605	0.90902	1.06245	0.597981	-0.213228	-0.137617	0.0873959	0.369029	0.567913	0.993154
X6MWR6|X6MWR6_RETFI	X6MVM8|X6MVM8_RETFI Uncharacterized protein OS=Reticulomyxa filosa GN=RFI_19241 PE=4 SV=1			782	1	506500	444822	710157	519411	563466	440387	585807	408023	657779	516354	808607	518240	719883	784350	570640	553826	507755	550536	614401	691624	1.08426	1.21003	1.36212	0.116705	0.275048	0.445856	0.349112	0.972509	0.721397	0.328313	0	0	0	0.916813	0.994059	1.10937	1.24881	-0.125301	-0.00859642	0.149746	0.320555	0.473041	0.990522	1
GAUB01014398.1_1	GAUB01013895.1_1 TSA: Leptocylindrus danicus lepto77736_c0_seq1 transcribed RNA sequence			982	3	181137	571186	451961	1.38769e+06	608087	357451	799100	255688	1.07767e+06	294939	585266	479974	122154	106699	552615	401428	784411	710820	453393	260489	0.906184	0.578004	0.332083	-0.142124	-0.790848	-1.59039	0.349204	0.99453	0.702643	0.368823	0	0	0	1.95405	1.77073	1.12945	0.648906	0.966467	0.824343	0.175619	-0.623918	0.360697	0.660004	0.800997
X6M1U6|X6M1U6_RETFI	X6M1T9|X6M1T9_RETFI Uncharacterized protein OS=Reticulomyxa filosa GN=RFI_29542 PE=4 SV=1			443	1	1.00341e+06	1.16581e+06	1.29634e+06	823266	463275	1.49999e+06	641891	886266	582749	727842	1.03032e+06	587317	845237	1.07681e+06	2.81977e+06	1.15519e+06	928842	703635	781827	1.5806e+06	0.75754	0.841722	1.70169	-0.400605	-0.248585	0.76697	0.352119	0.968262	0.990649	0.590378	0	0	0	0.804064	0.609111	0.676798	1.36827	-0.314618	-0.715224	-0.563203	0.452352	0.365503	0.985575	0.851286
B5Y3Q6|B5Y3Q6_PHATC	B5Y3Q6|B5Y3Q6_PHATC Proteasome subunit alpha type OS=Phaeodactylum tricornutum (strain CCAP 1055/1) GN=PHATR_28202 PE=3 SV=1			853	1	2.35834e+06	2.05741e+06	2.42057e+06	1.33929e+06	1.35863e+06	1.89693e+06	1.33479e+06	1.12873e+06	1.08288e+06	1.19018e+06	3.51002e+06	1.86102e+06	1.74859e+06	1.40399e+06	2.25908e+06	2.27877e+06	1.53162e+06	1.18213e+06	2.18707e+06	1.80389e+06	0.77182	1.42795	1.17777	-0.373663	0.513946	0.236053	0.352853	0.912242	0.63174	0.955058	0	0	0	0.672124	0.518759	0.959759	0.791605	-0.573201	-0.946864	-0.0592553	-0.337148	0.211732	0.562318	0.234339
[truncated: 384 more rows]
[truncated: 6 more columns]
